# Supplementary material for: Factors influencing Generation Z’s intention to purchase sustainable clothing products in Vietnam
Source: PLoS One. 2024 Dec 11;19(12):e0315502. doi: 10.1371/journal.pone.0315502 (PMC11634014; doi:10.1371/journal.pone.0315502)
Supplement: S2 File — (XLSX) [file pone.0315502.s002.xlsx]

## Sheet: DATA
Gender	Income	Purchase frequency	GPV1	GPV2	GPV3	GPV4	GPQ1	GPQ2	GPQ3	GPQ4	GPQ5	PP1	PP2	PP3	PP4	SI1	SI2	SI3	SI4	PD1	PD2	PD3	EC1	EC2	EC3	EC4	EK1	EK2	EK3	EAT1	EAT2	EAT3	EAT4	EAT5	PAT1	PAT2	PAT3	PAT4	PI1	PI2	PI3	PI4
2	1	2	4	3	5	3	5	5	4	3	5	3	3	4	3	5	5	5	5	3	3	4	3	5	5	4	3	3	3	4	3	4	5	5	5	5	5	4	5	3	5	4
1	1	1	4	4	3	2	4	4	4	5	4	5	5	3	4	4	5	3	3	2	4	4	4	5	5	4	5	5	4	5	4	3	5	4	3	4	4	4	5	5	4	4
2	3	2	2	3	2	2	1	2	2	2	3	3	2	2	2	2	2	1	1	1	2	3	2	3	3	4	1	3	1	1	1	2	3	2	1	1	1	2	3	3	1	1
1	3	1	4	4	5	4	5	3	4	3	4	4	4	5	5	3	4	5	5	5	5	4	4	3	3	3	4	3	4	5	4	4	4	5	4	5	4	4	3	3	2	2
1	3	3	5	4	4	3	4	5	5	4	5	4	4	4	5	3	4	2	3	4	4	4	5	5	4	4	5	4	4	5	3	3	4	5	4	3	4	5	4	5	5	5
1	3	2	3	3	4	4	5	4	4	4	5	4	3	3	4	3	2	2	3	4	3	4	4	5	4	5	5	4	4	5	4	4	4	4	4	4	4	5	4	5	5	5
2	5	3	5	4	5	5	4	2	2	3	2	3	4	5	5	3	3	4	2	5	4	4	5	5	5	5	4	4	3	4	5	4	5	3	4	3	3	3	2	3	2	2
1	1	3	5	4	4	4	4	4	5	4	5	4	4	5	4	4	4	4	4	3	2	2	5	4	4	4	5	5	4	4	5	5	5	3	3	4	4	3	4	5	5	5
1	5	2	3	2	2	2	2	4	3	3	2	3	3	4	3	1	2	1	2	1	2	1	3	3	3	2	2	3	1	2	1	2	1	2	4	2	2	2	3	4	4	3
1	1	2	4	4	4	4	4	2	2	3	2	3	4	2	2	5	3	3	3	4	4	4	4	5	3	5	3	3	5	3	4	5	5	4	3	4	4	4	4	4	5	4
1	5	1	2	4	2	4	4	5	4	5	5	5	4	4	4	5	4	5	4	4	4	4	4	5	4	3	5	3	5	5	4	5	4	5	4	4	5	3	4	4	5	5
1	2	2	4	5	4	4	4	5	4	4	4	4	4	5	5	4	2	3	2	4	2	2	4	3	5	3	4	3	2	5	4	5	5	4	4	4	5	4	5	4	4	4
1	1	2	5	4	5	5	4	4	5	4	4	5	5	4	4	2	2	3	2	5	5	5	4	4	4	4	4	4	3	5	5	5	4	5	4	5	5	4	5	5	5	5
2	1	3	5	5	4	4	4	4	3	5	4	5	5	5	5	3	2	3	3	5	5	5	5	5	5	5	4	5	4	4	4	2	2	4	4	5	3	4	5	5	4	4
1	5	2	5	3	5	5	3	4	2	4	3	4	4	5	5	5	5	4	4	5	5	4	4	4	4	5	4	5	3	5	4	3	4	4	4	4	5	5	5	5	4	4
1	3	2	5	5	5	5	4	4	5	4	5	5	5	5	5	4	3	3	3	5	5	5	5	5	5	5	3	4	4	4	4	4	4	4	4	5	5	4	3	4	5	5
1	2	2	4	2	4	3	5	4	4	5	5	2	4	4	4	4	4	3	5	3	3	2	5	5	5	4	5	4	4	5	5	5	4	4	4	5	4	3	4	4	5	5
1	1	1	4	5	4	4	4	4	3	5	4	4	5	5	4	4	5	5	5	4	4	4	4	4	5	5	5	5	4	4	3	3	3	2	4	4	4	5	3	4	5	4
1	4	2	3	5	4	4	4	5	4	5	4	2	4	3	3	4	4	5	3	5	4	5	2	4	3	4	4	3	4	3	4	5	4	5	4	4	4	4	5	4	4	4
1	3	2	5	4	5	4	4	4	5	3	4	5	5	5	5	3	2	2	3	5	5	5	5	4	5	5	2	2	3	4	4	3	3	3	5	3	3	5	4	3	3	4
2	3	2	5	5	5	5	3	2	3	2	3	4	3	2	4	5	3	5	5	4	4	3	5	5	4	4	5	3	5	5	4	5	5	4	5	5	3	5	4	3	5	4
1	3	2	3	4	4	4	4	3	4	4	3	4	4	4	5	4	5	3	5	4	5	4	5	5	4	5	5	4	5	4	4	5	4	5	4	4	4	5	3	5	3	4
1	2	1	5	4	4	5	4	5	5	4	4	3	3	2	2	5	4	4	4	5	5	4	4	5	4	3	4	5	5	4	2	3	4	3	5	4	4	5	5	4	4	5
2	4	2	4	5	5	5	2	3	4	3	3	5	4	5	4	5	5	4	4	4	5	5	4	4	4	4	4	4	5	3	3	2	3	4	3	4	4	3	5	5	5	5
2	2	2	4	4	5	3	5	5	4	5	4	4	5	3	5	5	3	4	4	5	5	4	5	4	5	4	3	3	4	5	4	3	3	5	2	3	3	4	5	4	5	5
1	4	3	4	4	5	4	5	4	5	5	4	4	3	4	5	5	5	3	4	4	2	4	4	5	4	4	4	4	4	5	5	4	5	4	2	4	3	4	4	5	4	5
1	3	2	5	4	4	5	5	3	5	5	4	5	5	5	5	4	5	4	5	5	5	5	4	4	4	4	4	5	3	4	4	4	3	5	5	4	5	4	4	3	2	3
1	3	1	4	4	4	5	5	5	5	5	3	5	5	4	3	3	4	3	4	4	4	3	5	5	5	5	3	2	3	4	4	5	4	5	5	4	4	4	5	4	5	5
1	3	1	4	3	3	4	5	4	4	3	5	4	4	4	4	4	5	5	5	5	4	5	3	3	4	2	5	5	5	4	4	3	3	4	5	4	5	5	4	5	5	4
1	3	3	3	3	3	4	4	4	3	5	4	5	4	4	3	4	5	3	5	5	4	4	4	5	5	5	5	3	5	4	3	2	2	2	3	4	5	5	3	4	2	3
1	3	1	3	4	4	3	3	5	5	3	4	4	4	5	4	4	5	5	5	4	5	4	4	5	4	5	5	5	5	5	4	3	5	4	4	4	4	4	5	4	5	4
1	4	1	4	4	4	5	3	5	4	4	5	5	5	5	4	3	5	5	5	5	5	4	4	5	5	4	5	5	5	4	3	4	4	5	4	5	5	5	4	3	4	4
1	3	1	3	5	3	5	5	4	4	5	4	3	3	4	4	4	5	5	3	4	5	5	4	3	4	4	4	4	4	5	4	5	5	5	4	4	5	5	3	4	5	4
1	4	3	2	4	3	4	5	5	5	4	4	3	3	2	3	4	4	5	4	5	4	3	4	4	5	5	3	3	4	3	4	3	4	2	5	5	5	5	5	5	5	4
2	1	3	5	4	5	4	4	2	2	2	4	2	4	3	3	5	4	3	4	4	4	5	5	5	4	4	5	4	5	5	5	4	5	3	4	3	5	5	4	5	4	4
2	2	1	4	5	4	5	3	3	3	3	4	3	4	4	3	4	3	4	4	4	5	5	3	2	3	4	4	3	4	4	4	4	4	5	3	4	4	5	5	3	5	5
1	5	1	5	5	5	3	3	2	3	2	3	4	5	4	3	5	4	4	4	5	4	4	3	4	2	3	4	5	4	4	5	4	4	4	4	4	3	4	4	3	2	4
2	3	2	5	4	4	4	5	4	4	5	4	4	5	4	5	4	5	5	3	3	2	3	5	5	4	4	4	4	4	5	5	5	4	5	5	4	4	4	3	4	2	4
2	4	1	5	4	5	5	5	3	4	4	4	2	3	4	2	5	5	4	4	5	4	5	2	4	2	3	4	5	5	4	4	4	5	5	4	2	4	3	5	5	4	4
2	4	1	4	4	2	4	4	3	3	3	3	5	5	5	3	3	2	3	2	4	3	5	2	2	3	2	3	3	1	2	1	3	2	1	3	2	3	2	5	3	4	3
2	2	1	3	4	4	4	5	4	5	4	4	5	4	4	4	5	5	4	5	5	5	4	4	4	3	2	4	5	5	5	5	5	5	4	5	5	5	3	4	5	5	4
1	4	3	4	4	4	2	3	2	2	3	4	4	4	4	4	5	4	5	5	4	4	4	4	3	2	4	3	5	5	4	2	2	2	2	5	4	5	5	4	5	4	3
2	3	3	4	4	4	4	3	1	2	2	2	5	3	4	3	2	3	2	3	3	3	5	2	1	1	1	3	2	1	2	3	3	4	3	2	3	3	2	3	2	3	1
1	1	3	4	4	4	4	5	4	3	3	3	4	3	4	5	2	3	3	4	3	3	3	5	5	4	4	5	4	5	5	5	4	5	4	2	2	3	2	4	2	2	2
1	2	2	5	4	5	4	5	4	5	5	5	4	5	5	5	4	4	4	2	4	3	4	5	5	5	4	5	5	4	3	4	4	2	4	4	4	5	3	3	5	5	4
1	5	1	4	5	4	4	5	5	5	5	3	3	4	2	2	4	5	4	4	5	5	5	4	3	3	5	3	3	2	2	4	4	3	2	5	5	4	4	4	4	5	5
2	2	1	4	5	4	4	2	3	4	3	2	4	5	5	4	4	4	5	5	4	4	3	3	5	4	4	4	5	4	5	4	5	5	4	5	4	4	5	3	4	3	2
1	2	2	4	3	2	4	5	5	4	5	5	4	4	5	4	5	5	5	4	5	3	4	5	4	3	3	5	5	4	4	3	2	2	2	3	4	5	4	4	5	4	4
1	2	2	3	4	5	5	3	3	4	2	3	5	4	5	5	4	3	2	3	5	4	5	4	4	4	3	2	3	4	4	3	4	2	3	5	4	4	4	4	4	4	5
1	3	1	3	4	5	5	4	5	5	5	5	4	4	4	4	4	4	3	3	4	4	2	4	4	5	3	4	4	4	5	3	3	5	4	2	3	2	2	5	4	5	5
1	1	1	5	4	5	4	4	5	5	5	4	3	4	5	5	4	2	4	4	5	3	3	5	4	5	5	5	4	5	4	3	4	3	4	4	4	5	4	5	5	4	4
2	2	3	5	4	5	5	4	5	4	5	5	4	4	4	3	4	2	4	3	4	5	5	4	4	3	5	4	3	4	3	4	5	4	5	4	5	5	3	4	3	2	4
1	5	2	4	4	4	4	3	2	3	4	2	4	4	4	3	5	4	5	5	4	4	4	5	5	4	5	4	3	5	2	4	4	3	4	4	5	5	5	5	5	4	3
2	5	2	5	4	5	4	2	4	2	4	3	4	3	4	4	3	1	2	1	3	3	4	2	3	3	3	4	3	3	3	2	2	3	3	3	3	3	5	4	3	3	4
2	4	1	5	4	5	4	5	4	5	5	5	4	4	4	4	3	5	5	3	3	4	4	3	4	2	4	4	5	4	5	5	4	4	5	3	3	4	3	4	4	5	4
1	3	3	5	5	4	4	4	4	4	4	4	4	4	5	4	3	5	4	3	5	5	4	3	4	3	4	4	3	5	4	5	4	5	5	4	5	3	3	4	5	5	5
2	2	2	5	4	3	5	3	3	3	5	5	3	5	5	4	3	1	1	2	5	4	3	3	5	5	4	5	4	3	1	2	2	3	3	2	3	4	4	1	2	3	1
2	2	1	4	4	5	4	3	5	5	4	3	5	5	5	3	3	4	5	5	5	4	4	4	5	3	4	4	5	3	4	5	4	3	4	4	4	5	5	4	5	5	5
2	5	3	4	3	4	4	2	2	3	1	3	4	4	2	4	2	2	3	1	4	3	4	3	3	3	2	3	2	4	3	3	4	3	3	3	1	2	1	3	3	5	3
1	3	3	2	3	2	3	5	5	5	4	4	4	4	2	3	2	2	2	4	5	4	3	5	5	5	5	3	4	5	5	4	4	3	5	4	4	4	5	4	5	5	4
1	2	2	2	4	2	2	2	4	4	2	4	4	5	4	5	5	4	5	4	5	4	4	4	5	4	4	4	4	4	5	4	4	5	5	4	4	5	3	5	5	4	4
1	2	2	2	3	4	4	4	3	4	5	5	4	5	5	5	4	4	4	4	4	5	4	4	5	4	3	4	4	5	4	4	5	4	4	5	4	3	4	5	4	3	4
2	1	2	4	2	3	4	2	3	1	2	2	4	3	5	3	3	1	3	2	3	3	2	2	1	3	2	4	3	3	3	2	4	3	2	3	3	1	1	3	3	3	5
1	5	1	4	4	4	5	4	4	3	4	4	5	4	5	5	5	5	4	5	2	4	4	4	4	4	5	4	3	5	3	4	4	4	4	3	4	4	5	4	5	4	4
2	5	1	2	4	3	3	5	4	3	5	4	5	4	5	4	5	4	5	4	5	3	4	5	4	5	4	2	2	2	5	5	3	5	4	3	4	5	4	4	5	4	5
1	4	3	4	4	5	4	2	3	3	3	3	3	4	3	2	4	5	5	5	5	5	5	4	5	5	3	5	4	5	5	4	5	5	4	4	4	3	3	4	4	5	4
1	2	2	4	5	5	4	5	4	5	5	3	5	5	5	4	5	5	5	5	3	3	3	5	5	5	3	5	5	5	4	4	5	4	4	5	3	4	4	4	3	3	3
1	2	2	4	4	3	5	4	3	5	4	5	3	3	4	4	5	4	4	5	4	5	5	4	5	4	4	4	5	5	3	4	5	5	4	4	2	3	4	3	5	4	4
2	4	2	3	4	2	3	5	5	4	4	5	5	5	5	4	4	5	4	5	5	5	4	5	4	5	4	4	4	3	3	5	4	4	4	4	5	4	4	5	4	4	4
1	2	2	4	4	4	3	5	3	4	5	5	5	4	3	5	3	1	2	3	1	2	2	3	2	3	3	3	4	4	4	5	4	5	3	2	2	2	2	2	2	2	3
1	3	2	4	3	2	3	5	4	5	5	4	4	5	4	3	5	5	4	4	4	3	5	5	3	4	3	5	3	4	4	3	4	3	3	5	4	5	5	4	5	5	5
1	3	1	5	3	5	4	3	4	2	2	4	4	5	5	5	5	4	4	4	2	3	2	4	3	5	4	3	5	4	3	5	4	3	5	4	4	4	5	5	3	3	5
1	3	1	5	5	3	5	1	2	2	1	3	5	5	3	4	3	3	3	1	2	3	4	2	1	2	3	4	4	3	3	2	3	3	3	5	3	3	5	1	3	2	1
2	5	2	5	5	4	4	4	4	4	4	5	5	4	5	4	4	4	5	5	2	4	4	3	4	5	4	5	5	5	3	4	3	4	5	2	4	2	4	4	4	4	4
2	4	1	2	3	3	3	2	1	1	1	3	5	3	4	5	1	1	2	2	4	3	3	4	5	4	4	4	4	3	3	3	5	3	4	2	3	2	1	1	3	1	2
1	4	2	3	2	2	3	3	4	4	2	3	3	4	3	3	3	3	1	3	4	4	4	3	5	4	3	1	3	3	2	3	3	2	3	3	4	3	2	3	3	3	2
1	5	1	2	3	4	2	5	4	5	4	5	4	3	3	3	4	3	4	4	5	5	5	5	3	4	4	5	4	4	4	5	5	4	5	3	2	2	4	4	5	5	3
2	4	3	4	5	5	5	4	5	5	5	4	4	3	4	4	5	4	5	4	4	3	4	4	4	4	4	5	4	4	4	5	4	4	5	4	4	5	5	4	3	4	3
1	1	3	3	3	2	3	4	3	2	2	3	5	4	5	5	3	4	4	4	4	5	4	5	3	5	4	4	5	4	3	5	4	5	5	5	5	3	5	4	4	5	4
2	1	2	2	1	1	1	3	1	1	1	1	4	4	3	3	3	3	2	4	2	2	3	3	3	1	1	3	2	1	3	2	3	2	1	3	3	5	3	2	2	3	3
2	3	1	5	3	5	3	4	3	4	2	2	4	5	5	4	2	4	4	4	3	2	3	4	4	4	3	4	5	5	4	2	2	3	3	4	3	5	4	4	5	5	4
2	5	1	5	5	5	5	5	4	5	5	5	4	4	5	4	4	3	5	5	4	5	4	4	4	5	4	4	2	2	4	3	2	2	3	4	4	5	4	4	4	4	2
1	2	1	4	5	5	5	4	5	3	4	4	5	5	3	5	3	4	5	4	5	4	4	5	4	4	5	5	4	3	4	5	4	5	4	3	5	4	5	5	3	5	4
2	2	1	3	5	5	5	5	4	5	4	5	5	4	4	4	2	3	4	2	4	5	3	3	3	3	3	2	3	4	5	5	4	5	4	2	4	2	2	5	5	4	4
1	2	1	5	3	5	5	5	4	3	4	3	5	4	4	3	5	5	5	4	2	4	4	5	5	3	3	4	5	3	3	2	2	3	4	3	5	5	5	5	5	5	3
2	1	1	5	5	4	4	3	5	4	4	4	4	5	4	4	4	4	4	4	4	4	4	4	4	4	5	3	3	4	4	3	3	4	5	4	5	5	4	2	2	3	4
1	3	1	4	4	5	4	5	4	5	5	3	5	5	3	4	3	3	4	2	3	4	2	4	4	4	3	4	4	4	5	3	5	4	3	2	4	4	3	4	5	4	5
1	1	1	3	3	5	5	5	3	5	5	5	5	5	5	5	2	3	2	4	2	3	3	4	4	3	4	4	4	5	3	5	4	5	4	4	4	2	4	4	4	3	5
1	3	3	4	4	5	3	4	4	5	4	5	5	5	5	4	5	3	5	4	5	4	5	4	4	5	4	2	3	3	5	5	4	5	4	5	4	4	4	4	4	4	3
1	2	2	1	3	2	3	3	2	3	4	2	3	4	4	2	3	3	1	1	5	3	5	5	3	3	5	4	5	3	1	2	2	2	2	3	3	3	3	3	1	1	2
2	3	1	4	4	2	4	4	4	5	5	4	5	4	5	4	4	2	2	3	3	4	4	5	5	4	3	2	4	2	4	5	5	4	5	4	4	2	4	4	3	4	3
1	5	1	4	5	4	5	3	4	5	5	5	5	3	5	4	4	4	3	4	3	5	4	4	3	4	3	4	4	5	5	4	5	5	4	4	2	4	4	4	5	3	5
2	5	2	4	3	4	4	3	3	2	3	2	4	3	2	2	5	4	4	4	3	5	5	2	2	2	2	4	5	3	1	2	1	3	1	5	5	3	4	4	5	4	4
1	5	2	2	1	1	3	3	3	3	5	5	3	2	1	1	3	2	2	3	3	1	2	3	4	4	4	2	3	2	5	4	3	4	4	1	3	2	3	3	4	3	5
1	1	2	5	5	5	4	4	4	4	5	5	3	4	2	3	5	5	4	4	4	4	3	3	4	2	4	4	4	2	4	3	4	4	5	5	5	4	4	5	4	4	4
1	4	1	4	4	4	5	3	2	3	3	4	4	4	4	4	5	5	4	4	5	4	4	3	2	3	4	3	4	4	4	5	4	4	4	5	4	3	4	5	4	3	4
1	4	3	3	4	4	4	4	5	5	5	5	5	4	3	4	4	4	5	4	5	5	5	4	3	4	4	5	4	5	4	5	3	5	4	2	3	3	2	5	4	5	5
2	5	1	5	5	5	3	3	4	5	4	3	3	3	3	4	4	3	2	3	3	4	5	3	4	5	4	2	3	3	3	3	4	3	3	4	3	5	4	4	4	4	4
2	1	2	4	5	4	5	4	4	5	4	4	5	5	4	4	5	5	5	5	5	3	4	3	5	4	4	5	4	3	3	4	4	5	5	5	5	5	5	4	3	2	2
2	4	1	2	3	3	4	5	4	5	5	5	5	3	5	5	4	5	5	5	5	4	5	5	4	5	4	5	5	4	3	5	5	5	5	5	5	5	4	4	4	5	5
1	5	2	4	4	5	4	3	3	4	4	4	2	4	4	2	5	3	5	4	5	3	3	4	4	5	3	4	4	2	4	4	2	2	2	4	4	2	4	5	3	5	4
1	3	2	4	2	4	2	5	5	4	4	3	5	4	3	4	4	5	5	5	5	5	4	4	4	4	2	4	4	5	4	4	5	5	4	5	4	4	3	4	4	5	5
1	5	1	5	3	5	4	2	4	2	3	2	4	4	4	4	5	5	5	4	2	2	3	4	5	4	4	4	2	2	3	4	5	4	5	5	4	4	5	5	4	4	5
2	5	1	3	5	4	4	4	4	5	5	4	5	4	4	4	4	4	5	5	4	5	4	3	5	5	4	5	4	4	5	5	5	5	5	5	5	4	4	2	3	2	3
1	5	2	4	4	4	5	3	4	4	3	3	4	3	4	2	5	4	5	3	4	5	3	2	4	4	4	4	3	4	3	4	4	5	5	5	5	4	5	5	4	4	4
1	4	1	5	5	4	5	5	5	4	4	4	3	2	4	3	2	2	4	2	2	3	3	4	4	5	5	4	4	4	3	4	4	4	3	3	5	5	5	5	5	5	4
2	2	3	3	1	2	3	2	2	2	2	3	4	5	3	5	4	4	4	5	1	1	2	3	4	4	5	4	3	4	1	3	2	2	3	1	1	2	2	1	2	2	2
1	1	2	5	3	4	3	3	3	5	4	4	5	4	5	5	3	2	3	3	4	5	5	4	4	5	4	2	2	2	4	4	5	5	4	3	2	3	2	5	5	4	5
1	5	1	4	4	4	5	4	5	4	5	4	5	4	5	5	5	3	5	4	4	4	5	5	4	5	4	4	5	5	5	5	5	5	4	3	2	4	2	3	5	3	5
1	2	3	3	3	4	5	2	2	1	1	2	5	4	3	5	4	3	5	3	3	2	3	1	2	2	1	5	3	4	3	4	5	4	3	3	5	4	3	4	3	4	3
1	4	2	5	4	4	5	3	5	4	4	4	4	4	5	5	4	4	4	5	4	3	4	4	3	2	4	3	4	4	4	4	5	4	5	4	3	4	4	3	3	3	2
1	1	1	5	4	4	5	5	5	5	5	4	4	4	5	4	5	5	5	5	4	4	5	2	3	3	4	5	5	4	4	4	4	3	4	3	4	3	3	4	4	2	2
2	3	2	4	5	5	4	4	4	5	5	5	4	4	3	3	3	3	2	3	5	4	4	3	4	4	4	5	5	4	4	5	4	4	5	2	2	2	2	3	5	5	3
1	3	2	2	4	4	2	2	2	2	4	2	5	5	5	4	4	4	4	5	5	4	4	4	2	4	3	4	4	3	4	5	4	4	4	5	4	4	4	3	5	5	4
2	5	2	3	3	3	4	2	1	3	1	2	2	3	2	3	3	3	4	5	2	3	1	3	3	4	5	5	4	4	3	4	4	2	4	3	1	2	1	3	2	1	3
2	5	2	5	4	5	4	4	2	2	4	4	4	4	5	4	4	4	4	5	5	4	5	5	5	5	4	3	4	4	3	5	4	5	4	4	3	4	5	4	3	5	5
2	5	1	3	3	3	3	1	3	2	2	2	1	1	2	1	3	4	4	3	1	1	2	4	5	4	5	2	2	2	3	2	4	3	3	2	3	1	1	1	1	2	1
1	1	2	4	3	5	4	5	5	5	5	4	5	4	4	4	4	4	3	4	4	4	2	5	5	4	4	4	3	4	3	3	3	4	3	2	4	3	3	4	5	4	5
1	2	1	3	1	3	2	4	4	4	3	3	1	2	2	2	3	4	5	4	3	3	2	4	4	3	4	3	2	3	3	1	1	3	2	3	2	1	3	2	3	4	4
2	2	3	5	4	4	4	4	4	4	5	5	4	4	3	5	4	5	5	5	4	5	5	5	3	5	4	2	4	2	3	4	2	2	2	5	4	4	4	5	5	4	4
1	3	2	5	4	5	5	5	4	4	4	5	2	4	4	2	3	3	2	3	3	3	4	3	5	5	5	4	4	4	4	5	5	5	5	5	5	4	4	5	5	4	5
2	2	1	5	5	4	4	3	2	3	2	3	2	2	4	3	3	3	5	5	4	3	3	5	4	5	3	3	2	1	4	4	3	5	4	4	4	5	3	4	4	5	5
1	1	3	4	5	4	4	4	4	5	4	4	5	5	5	5	4	3	4	3	5	5	4	4	5	4	5	5	4	5	5	5	5	4	3	4	4	5	5	4	4	5	5
2	3	2	4	4	5	5	4	5	4	4	5	4	4	4	3	4	4	3	3	5	4	5	5	5	4	4	5	4	4	3	2	3	3	3	3	4	3	4	4	4	4	5
2	3	3	5	5	4	5	4	4	4	4	5	4	5	5	5	2	3	4	4	4	5	4	4	4	5	5	5	4	5	4	4	4	4	5	4	5	4	5	3	3	4	4
1	5	3	4	4	4	4	4	3	3	3	3	5	4	4	5	5	4	4	5	5	4	4	4	4	5	5	4	5	5	2	3	2	2	2	5	4	4	5	5	4	4	4
1	2	2	4	4	5	4	5	4	4	4	5	5	5	4	5	4	5	4	5	2	3	2	2	3	4	4	5	3	5	5	5	4	4	4	4	3	4	4	5	5	4	3
2	5	3	3	3	2	2	4	5	5	3	4	5	5	4	4	4	4	3	5	2	2	2	4	5	5	4	4	5	5	4	3	4	4	5	4	4	4	4	5	4	4	4
2	1	2	2	3	4	3	3	2	2	3	4	4	3	4	5	5	5	4	4	4	5	5	4	4	3	4	5	5	4	4	5	4	4	5	2	4	2	3	5	4	4	4
2	5	1	5	5	4	5	5	5	5	4	5	5	4	4	4	5	5	5	4	4	4	4	3	5	4	4	3	4	4	5	3	4	5	4	4	4	5	4	5	5	5	4
1	1	1	3	3	2	3	2	1	3	2	2	5	5	4	4	1	3	1	2	4	5	3	5	4	4	5	5	4	4	3	3	3	3	3	2	2	1	2	3	3	1	1
2	1	1	3	4	4	2	5	4	4	4	4	5	4	5	4	5	5	5	4	4	5	5	3	5	5	4	4	5	5	3	3	2	3	2	3	4	5	3	4	4	4	4
2	1	3	4	5	4	4	4	5	5	5	4	5	5	4	4	4	4	4	4	4	5	5	4	4	5	5	5	4	5	5	5	5	5	5	4	4	4	5	4	5	5	5
1	5	2	4	5	4	5	3	4	5	4	5	5	4	5	4	3	5	5	4	5	5	4	5	4	5	3	4	4	4	3	4	3	5	4	5	4	5	4	4	3	4	4
1	4	1	3	4	2	2	4	4	3	5	4	5	3	5	4	5	4	5	4	5	4	5	5	5	5	4	4	5	3	2	2	4	2	4	4	5	4	5	4	4	5	5
1	3	1	5	3	3	4	2	3	4	3	4	2	3	2	2	3	1	1	1	5	3	5	3	2	4	2	5	5	4	2	2	4	3	3	3	3	1	2	3	2	1	1
1	1	3	4	5	5	4	4	4	5	5	4	4	4	5	3	5	4	5	5	5	3	4	5	5	4	4	4	5	4	5	4	4	5	3	4	2	4	2	5	4	4	5
1	5	2	5	5	5	4	5	4	4	5	4	4	4	3	4	5	4	5	3	5	4	5	5	4	3	4	3	4	2	5	4	5	4	5	4	4	5	4	4	4	5	5
1	2	1	5	5	4	4	5	4	4	3	5	5	4	5	4	4	5	4	5	5	5	5	5	4	3	5	5	4	4	4	5	5	5	5	2	3	2	4	5	4	5	3
1	1	2	5	4	4	4	5	4	4	5	5	5	4	5	5	2	4	3	2	4	4	4	5	5	4	4	4	4	5	5	4	5	4	4	4	4	5	4	5	5	5	5
2	2	3	4	5	4	5	4	4	5	5	5	4	4	5	4	4	3	5	4	4	4	3	5	4	4	5	4	4	3	3	4	5	4	5	4	5	4	5	4	5	5	5
1	1	3	3	4	3	3	4	3	4	2	4	5	4	4	5	5	3	5	4	5	4	5	5	5	4	5	3	4	4	5	5	4	5	3	3	4	4	4	4	4	4	3
2	3	1	4	3	4	5	4	4	4	3	3	5	4	5	4	4	4	4	2	5	3	4	4	4	4	3	5	4	4	3	4	4	4	3	4	5	4	5	5	3	5	5
2	1	1	3	4	4	3	1	3	3	1	3	3	4	5	3	3	1	1	1	1	2	3	2	2	2	1	5	5	4	3	2	1	2	2	2	2	2	1	1	3	3	3
1	1	3	5	4	5	5	3	5	4	5	4	5	4	4	5	5	5	4	5	3	2	2	2	4	2	3	5	5	4	5	4	4	4	5	5	5	4	3	3	4	4	5
1	5	2	4	5	5	5	3	2	4	4	4	5	5	5	4	5	5	4	3	4	3	5	3	4	5	4	4	5	5	3	3	3	3	2	4	3	4	3	4	5	5	5
1	5	2	5	4	4	4	4	4	4	5	4	5	5	5	5	4	4	5	4	4	5	4	4	3	5	5	4	3	5	4	5	4	4	5	5	5	5	3	2	3	2	2
2	2	1	5	4	4	5	2	4	3	2	2	4	5	3	5	4	5	5	4	4	5	4	4	5	4	3	2	4	2	5	5	3	3	4	4	4	4	5	5	5	4	3
2	1	3	4	3	5	5	2	2	4	2	4	4	3	2	2	2	4	4	3	4	4	4	4	5	4	5	5	4	5	4	4	4	5	5	4	5	5	4	4	3	2	4
2	4	2	5	3	3	4	4	4	4	5	5	4	5	5	4	4	4	4	4	4	5	5	5	4	5	4	5	4	4	5	4	4	4	3	4	3	4	3	5	5	5	5
1	3	1	4	3	4	4	1	1	2	3	2	1	2	1	1	5	3	3	4	4	4	2	3	3	5	5	3	1	2	2	3	2	1	2	3	2	3	1	3	1	3	3
2	2	1	5	4	5	5	5	4	5	4	4	3	4	4	2	4	5	4	4	4	4	5	4	5	4	5	5	3	4	5	4	4	4	4	4	5	5	5	2	3	4	2
1	5	1	2	2	3	2	4	3	4	3	4	1	3	1	1	4	3	4	3	4	3	4	5	4	3	5	2	1	3	2	4	3	2	3	3	3	3	4	3	2	2	1
2	4	1	2	2	3	4	3	3	2	2	3	5	5	4	5	5	5	4	5	5	5	3	5	5	5	4	5	5	5	5	4	3	4	4	4	4	3	3	4	5	5	3
1	3	1	5	5	5	5	4	3	3	4	3	4	2	2	2	5	5	5	5	4	3	4	4	4	2	3	4	4	5	5	4	5	5	4	4	4	4	4	3	2	2	4
1	3	2	5	5	4	4	5	4	4	4	3	4	4	5	5	3	5	5	5	5	3	5	5	5	5	5	3	5	4	2	4	2	4	4	4	5	5	4	2	2	3	2
1	1	3	3	3	2	3	3	3	2	1	2	4	4	4	3	3	3	2	3	5	5	5	1	3	2	3	5	4	4	5	3	3	5	3	1	2	3	3	3	5	4	3
2	5	3	5	3	4	5	5	4	3	4	5	2	2	2	2	2	3	3	2	4	3	5	2	1	3	2	5	5	5	5	3	5	3	5	4	3	4	5	1	1	2	2
1	3	3	4	4	4	5	4	5	4	4	4	4	5	5	5	3	5	4	4	5	3	5	2	3	2	4	4	5	5	3	3	2	2	4	3	4	2	2	5	5	4	5
2	2	1	3	4	2	3	4	2	4	4	2	4	5	3	3	4	3	4	3	5	3	4	4	5	5	3	3	5	5	3	3	4	5	5	4	4	3	3	4	4	2	3
2	3	3	4	2	4	3	2	4	4	4	4	4	4	5	5	4	3	5	5	4	5	5	4	4	4	4	4	5	4	4	5	5	4	5	5	4	4	4	5	5	4	4
1	5	2	5	3	5	3	4	2	2	3	4	2	3	2	2	2	2	2	2	4	4	5	5	4	4	5	4	4	4	5	5	5	5	5	5	3	5	5	5	5	3	4
1	2	2	5	5	3	5	5	4	4	5	3	5	4	5	4	3	2	3	3	4	4	4	4	5	4	5	5	4	3	3	5	5	4	5	5	4	4	5	4	4	4	5
2	1	2	5	5	4	4	2	4	3	4	3	4	3	4	5	2	4	2	2	5	5	5	5	5	4	5	4	5	5	4	3	4	5	5	5	4	4	5	5	5	5	3
1	5	1	4	4	5	3	5	5	4	4	5	4	3	4	3	4	5	5	3	5	4	4	5	4	5	3	5	5	4	5	4	4	5	4	4	3	4	4	5	4	5	3
2	4	3	3	2	3	1	1	1	2	3	2	2	2	2	3	4	3	5	3	5	5	4	4	4	3	4	2	1	1	1	1	2	2	3	3	3	2	3	4	2	4	2
2	4	1	4	5	4	4	5	5	5	5	5	2	2	4	2	3	3	4	4	5	4	4	4	4	5	3	4	4	5	4	3	2	2	3	3	4	3	3	2	4	4	4
2	1	1	2	3	2	3	5	5	4	4	5	4	4	5	5	4	3	4	3	3	4	4	5	5	5	5	4	3	3	4	5	5	5	4	2	2	3	2	4	3	4	2
1	4	1	4	4	4	2	5	4	4	3	5	5	4	5	5	4	5	5	4	3	5	4	2	4	3	4	3	4	3	5	4	5	5	5	5	4	5	4	4	4	5	4
2	5	1	3	2	3	2	4	5	5	4	5	4	4	5	4	5	5	4	5	4	4	4	5	5	5	4	2	2	2	4	5	5	4	4	4	4	4	2	4	5	4	4
2	4	1	4	5	4	5	5	4	5	5	5	4	4	5	5	5	4	4	5	5	5	4	5	4	4	5	4	4	5	5	4	5	5	5	4	5	5	5	4	5	5	5
1	3	1	3	5	4	4	5	5	4	5	5	5	5	4	4	4	5	4	4	5	5	5	5	4	4	4	5	5	5	3	5	4	5	4	4	5	3	3	5	5	4	4
2	2	1	4	5	5	5	5	4	3	5	4	3	4	5	4	4	4	5	5	4	5	5	5	3	4	4	4	5	5	4	3	4	4	5	4	5	4	5	3	5	5	4
2	3	2	4	4	5	4	5	4	5	5	3	5	5	5	5	5	4	4	4	5	4	5	3	4	5	4	2	2	4	4	4	5	4	5	4	4	5	5	5	4	4	4
1	3	1	5	5	5	4	4	5	4	4	5	5	5	3	5	3	2	3	4	2	3	3	4	5	3	3	2	3	2	5	3	5	3	5	3	4	4	4	5	5	4	5
2	4	3	3	4	3	4	5	4	5	4	5	5	5	3	5	4	5	3	4	4	5	4	5	5	4	3	3	3	2	4	4	3	5	4	3	4	5	5	4	4	5	4
1	5	2	5	4	5	5	5	3	4	4	3	5	3	4	5	4	4	5	5	3	4	3	4	4	4	3	3	4	5	2	3	2	4	4	5	4	5	4	3	4	4	4
2	2	2	4	4	4	3	4	4	3	5	4	2	1	3	3	3	3	1	3	4	3	3	1	3	1	3	3	3	2	3	2	1	2	1	3	1	3	1	3	5	3	4
1	2	1	4	3	5	3	4	5	4	4	5	2	3	3	4	5	3	5	4	4	5	3	2	3	4	2	2	4	4	4	5	5	3	4	3	5	5	4	5	5	5	5
1	1	1	5	5	4	4	5	4	5	5	5	4	4	4	4	5	4	3	5	4	5	4	5	5	4	4	2	3	2	2	4	4	4	3	5	4	5	5	3	3	5	5
2	2	3	4	5	3	4	5	4	5	4	4	3	2	4	4	3	2	3	2	5	5	5	3	5	4	5	4	3	4	5	4	5	4	4	3	5	5	5	3	4	4	5
1	5	2	4	4	5	4	4	4	4	5	4	4	4	5	5	2	4	4	2	4	4	5	2	4	4	4	4	4	5	5	5	5	4	4	3	4	5	4	5	5	3	5
2	3	1	2	4	2	2	4	4	4	4	5	5	4	4	5	5	3	4	5	4	4	2	3	3	2	2	5	4	4	3	2	2	2	4	4	5	4	5	3	4	4	5
1	2	2	4	5	4	5	4	2	2	3	3	5	5	4	5	4	5	3	5	3	5	4	5	5	4	4	3	4	5	3	3	4	2	3	4	3	4	4	4	5	5	3
2	2	1	5	4	4	5	3	3	4	3	4	5	5	4	4	2	3	2	4	3	5	5	3	3	4	4	4	4	5	4	5	4	3	3	5	5	5	4	3	3	3	2
1	1	1	5	3	3	5	5	5	4	3	4	3	5	5	4	4	5	4	5	4	3	4	5	5	5	3	4	5	4	5	5	4	3	5	2	2	2	3	4	4	4	4
2	4	2	5	5	5	5	5	5	4	4	5	5	5	5	5	3	4	4	5	2	4	4	3	2	4	3	4	5	5	5	4	4	5	5	5	4	5	3	4	2	2	3
1	2	2	4	2	4	2	2	2	2	2	2	5	3	3	5	4	5	5	4	4	5	4	4	3	4	4	3	4	4	5	5	4	4	5	5	4	5	5	5	4	4	5
2	2	2	3	5	4	5	1	2	3	2	3	4	2	4	4	3	5	4	4	3	4	4	2	4	4	2	2	1	2	1	1	1	1	3	3	3	4	2	2	2	1	2
2	4	3	4	4	4	4	4	4	3	5	4	3	5	5	3	4	4	4	5	4	4	5	5	4	5	5	5	5	5	5	3	5	5	5	4	3	5	4	4	3	5	4
2	5	1	5	4	3	4	4	5	4	5	5	5	4	4	5	4	2	3	4	3	4	5	4	4	5	3	4	5	5	4	4	5	4	4	4	3	5	4	4	5	5	4
1	3	2	5	5	3	4	5	4	5	4	5	5	4	4	5	3	3	4	2	5	3	3	5	4	5	4	2	2	3	2	4	4	4	4	2	4	2	4	4	5	4	5
1	1	3	3	3	2	3	5	5	4	5	5	5	5	5	5	5	4	5	4	3	4	4	5	5	3	5	4	4	4	4	4	2	2	4	4	5	4	5	5	4	5	4
2	1	2	3	3	2	3	4	4	3	4	3	5	4	5	5	4	4	3	5	4	5	4	4	5	4	5	5	4	4	5	3	5	4	4	5	4	5	5	5	4	4	5
1	5	2	4	5	5	4	4	3	4	3	5	4	4	4	5	4	4	5	5	5	5	5	3	5	5	3	4	5	4	5	4	4	5	4	4	5	3	3	5	5	5	5
2	5	1	5	5	3	3	5	4	5	5	5	5	4	4	5	4	2	4	2	2	3	2	4	5	4	5	5	3	4	4	4	4	4	5	3	3	3	4	3	2	2	3
2	5	1	2	2	2	2	1	1	2	3	2	3	2	4	2	3	2	3	1	2	3	3	2	2	2	2	2	2	3	3	2	3	2	1	1	1	2	2	5	3	4	5
2	3	3	2	4	4	3	4	4	4	5	5	4	3	5	5	4	4	5	5	5	3	3	4	3	4	4	4	5	4	3	2	4	3	2	4	5	5	4	2	3	4	3
2	1	1	5	5	4	4	2	4	3	4	3	4	4	4	5	4	5	4	4	5	3	4	4	5	5	5	4	5	4	4	4	5	4	5	4	4	5	5	4	5	4	4
1	1	2	4	4	3	4	5	5	5	3	4	4	2	3	4	5	5	5	5	4	3	4	2	2	4	4	5	5	4	3	3	4	5	5	4	5	5	5	5	5	4	5
1	5	1	3	1	3	2	2	3	4	3	3	3	3	2	1	2	1	1	3	3	2	3	2	3	2	2	1	2	2	3	2	4	4	2	2	2	2	3	1	1	3	2
2	5	2	2	3	2	4	3	4	4	5	3	5	3	5	4	4	5	4	5	5	5	4	5	4	5	4	4	5	5	5	5	4	5	4	5	5	4	3	5	4	4	4
1	5	1	4	5	5	5	3	2	3	3	3	5	4	4	4	5	5	3	5	2	3	4	5	5	5	5	4	2	2	3	4	4	4	2	5	4	5	4	4	5	4	4
1	5	1	5	4	5	5	4	4	4	5	4	4	5	4	4	3	4	3	4	4	5	4	4	5	5	3	5	4	5	5	5	4	5	5	5	5	5	5	3	2	4	3
1	5	1	4	4	4	4	5	4	4	5	4	5	5	5	4	2	2	4	3	5	3	5	3	4	4	5	2	2	4	3	2	2	4	2	4	4	5	4	4	3	4	4
2	4	1	3	4	2	3	5	5	4	5	4	3	3	2	2	5	4	5	4	3	3	4	4	5	4	4	4	5	3	2	2	4	3	4	3	3	5	3	2	3	2	3
1	5	2	5	4	3	4	5	5	5	4	5	4	5	5	3	3	4	5	4	5	5	3	4	3	3	4	5	4	3	4	4	4	4	5	4	4	5	5	3	2	2	3
2	1	2	4	5	4	5	4	4	5	4	3	5	5	5	5	4	4	4	3	4	5	4	2	2	4	2	5	4	4	4	4	3	5	4	4	5	4	3	3	4	3	4
1	1	2	5	3	4	4	5	4	3	4	4	4	5	4	4	5	4	4	5	5	5	5	5	3	5	5	2	3	3	5	3	5	4	4	4	4	2	2	2	3	3	3
1	2	1	5	5	5	5	4	4	5	4	5	5	4	4	5	3	2	4	3	2	2	4	5	4	5	3	5	4	4	2	2	2	2	2	5	4	5	4	3	5	5	5
2	4	2	4	3	4	5	4	4	4	4	4	4	5	5	4	3	4	4	5	5	5	5	3	3	2	3	5	5	4	4	5	4	5	5	3	4	5	4	4	3	2	2
1	5	1	2	2	2	3	4	5	5	5	5	4	5	4	3	4	3	4	2	4	5	3	4	4	4	5	2	3	2	5	5	5	5	5	4	2	4	2	5	5	4	3
1	5	2	4	3	5	4	4	3	3	3	3	5	5	3	5	3	4	4	4	5	5	4	4	2	4	2	4	4	5	5	4	5	4	5	5	5	5	4	2	4	3	3
1	4	2	3	2	2	2	5	4	4	5	3	4	3	5	5	3	4	3	4	4	4	5	4	5	5	3	4	3	4	3	3	3	1	3	2	3	3	3	3	4	4	4
1	3	2	2	2	3	2	4	5	5	4	4	4	2	3	2	4	5	4	4	5	4	3	5	5	5	5	5	3	5	5	5	3	5	4	3	4	3	3	5	5	5	3
2	1	3	5	4	4	5	4	5	5	5	4	5	4	4	3	4	3	4	5	3	2	4	4	5	4	3	2	3	4	4	5	3	5	3	4	2	2	4	5	5	5	4
2	5	2	5	4	5	5	1	2	2	1	1	5	4	3	5	4	5	5	4	3	3	5	4	3	4	4	1	2	1	5	5	5	4	4	3	4	4	4	4	4	3	4
2	2	3	3	4	5	4	3	3	3	2	3	3	4	2	3	5	4	3	3	4	4	5	3	5	4	5	4	4	5	5	5	5	3	4	3	2	4	4	5	5	5	4
1	3	2	5	4	4	4	5	5	4	5	5	5	5	4	4	4	5	4	4	4	4	3	3	2	3	4	2	4	3	4	4	5	5	4	4	5	5	4	4	4	3	3
2	5	2	5	4	5	4	4	4	4	4	5	2	4	4	3	3	2	3	2	4	4	5	5	5	5	3	5	3	3	5	5	4	5	5	4	3	5	4	5	4	5	5
2	4	2	4	4	4	4	3	5	4	4	5	5	4	5	5	4	5	4	5	5	4	4	2	3	2	3	4	5	5	5	3	5	5	4	2	3	4	3	4	4	3	3
2	1	1	2	2	4	3	4	4	5	4	5	4	4	5	3	2	4	2	4	4	4	4	4	5	4	5	5	4	3	2	2	4	3	3	4	3	5	5	5	4	4	5
1	4	2	4	5	3	4	5	4	5	4	5	3	5	3	4	5	4	4	4	3	5	4	5	4	4	4	4	4	5	3	5	5	5	5	5	4	5	5	4	4	4	5
2	3	1	4	2	2	4	4	3	4	5	4	3	1	2	1	5	5	4	3	2	3	1	3	3	3	1	1	3	1	2	1	2	2	1	1	1	1	1	2	3	2	1
1	3	2	4	2	3	2	3	4	4	4	5	4	5	5	5	4	5	5	5	5	4	4	4	5	5	4	3	2	4	4	5	3	5	4	4	4	3	4	4	5	5	5
2	2	3	4	4	4	3	3	4	3	2	2	5	5	4	4	4	4	5	4	4	5	4	4	3	4	3	4	4	4	3	5	5	4	5	2	4	3	4	4	5	5	4
2	3	3	3	4	5	5	4	4	4	5	5	5	4	5	5	5	4	4	4	3	3	4	3	2	2	3	4	4	4	4	5	4	5	5	4	4	5	4	5	4	5	5
2	1	3	5	5	5	5	5	3	4	4	4	3	3	2	3	4	4	5	4	2	3	3	4	4	2	4	4	5	3	2	3	2	2	3	5	4	5	3	5	5	5	3
1	3	3	2	1	3	1	2	3	2	3	2	3	2	1	3	3	5	3	4	5	3	4	3	1	3	2	3	3	4	3	3	5	4	3	5	3	3	4	3	3	1	3
1	1	2	5	5	5	4	3	4	5	5	3	5	4	4	4	4	3	3	4	5	4	4	3	4	5	5	3	3	2	5	4	4	5	5	2	3	3	1	5	5	5	4
2	3	2	5	4	5	3	2	3	3	3	3	3	2	2	1	1	2	1	1	3	2	3	4	2	4	2	1	2	3	2	1	3	3	2	1	2	3	1	4	5	3	4
2	5	1	5	5	4	4	2	4	4	2	4	5	4	3	4	5	5	5	5	4	5	4	5	5	5	5	3	4	3	4	3	5	5	4	4	5	5	5	5	5	3	3
1	2	2	2	2	1	1	4	4	3	4	5	2	2	2	4	3	4	3	4	2	1	3	3	3	4	3	5	4	3	2	1	2	3	3	1	2	3	2	3	3	3	2
2	2	2	3	3	5	5	4	4	4	2	3	4	5	4	5	5	4	5	4	3	5	5	5	5	4	4	5	3	5	5	5	4	5	4	4	4	4	5	5	5	5	4
1	3	1	2	2	3	1	4	2	3	2	2	1	1	2	2	3	1	3	2	2	2	2	5	5	3	5	2	1	1	3	1	2	1	3	3	3	1	1	1	1	1	3
2	1	1	5	5	5	5	5	5	4	4	5	3	2	2	3	2	3	2	2	4	5	5	3	4	4	5	5	4	4	4	5	4	5	5	4	5	4	4	3	3	3	2
1	2	3	3	2	3	4	3	2	1	2	2	4	3	3	5	4	5	3	5	5	5	4	2	1	1	2	3	4	4	3	2	4	4	4	1	1	2	1	3	4	2	2
1	5	2	4	2	4	4	4	4	5	5	4	4	4	4	3	3	5	5	4	5	4	5	5	5	4	5	5	5	5	5	5	3	3	4	4	3	5	5	4	5	4	5
1	4	1	5	4	4	4	5	5	4	5	3	4	4	4	5	3	2	2	3	4	4	4	4	4	5	4	3	3	2	2	3	2	2	4	5	5	5	5	5	5	5	5
2	3	1	5	5	5	5	5	4	5	4	5	5	4	5	5	5	4	4	4	4	5	4	3	5	5	3	4	2	4	4	5	3	3	5	4	5	4	4	5	5	3	4
2	1	1	5	5	4	4	3	3	2	3	4	2	2	2	3	5	5	4	4	4	5	3	5	5	4	5	4	5	5	4	4	5	5	5	3	5	4	5	4	3	4	4
2	4	1	4	4	5	5	5	5	4	4	5	4	5	3	4	4	4	5	5	3	5	3	4	3	4	4	4	2	3	5	3	5	3	5	4	2	2	4	4	4	4	5
2	1	1	4	3	4	5	5	5	3	4	3	5	3	5	4	5	4	4	5	4	5	5	4	5	5	4	4	5	4	5	5	5	5	5	3	3	3	4	5	4	4	5
2	2	3	5	4	5	5	2	2	4	4	3	5	4	5	4	4	4	3	5	4	5	4	2	3	4	3	5	5	5	4	4	5	5	3	2	2	3	3	4	4	4	3
1	1	3	4	5	3	4	4	5	3	5	5	4	4	4	3	5	4	4	5	5	4	5	4	3	4	5	2	4	2	4	5	4	4	5	5	4	5	3	3	5	4	4
1	2	2	2	3	3	3	4	4	4	4	4	3	2	4	2	4	2	4	2	3	4	5	3	3	2	3	3	4	4	4	5	5	5	5	5	4	3	4	5	5	5	4
2	1	3	3	3	4	3	5	4	4	4	5	4	4	4	5	4	4	4	3	4	5	3	2	4	2	3	5	4	3	4	4	5	3	4	5	5	3	3	4	4	5	4
1	4	2	3	3	4	4	5	5	3	5	5	3	5	5	4	5	5	5	5	4	5	5	4	3	4	3	5	4	5	4	3	5	4	3	4	5	4	5	5	4	4	4
2	3	2	4	3	5	4	2	3	2	2	3	5	4	4	5	5	4	5	5	5	5	5	4	4	5	5	4	5	4	5	4	4	5	5	3	2	2	4	4	5	4	5
2	2	2	5	5	4	5	5	5	4	5	3	5	4	4	4	4	5	5	4	5	3	4	3	3	2	4	4	5	4	3	5	4	5	5	5	5	4	4	4	4	5	5
2	5	2	3	5	4	3	3	3	2	2	2	3	1	3	3	1	2	1	3	2	3	2	3	4	5	5	2	2	3	3	4	4	5	3	2	3	3	2	2	4	3	2
2	3	3	5	4	5	5	4	4	5	5	5	2	2	3	2	5	4	5	4	4	5	3	5	5	3	4	5	4	3	4	4	4	5	5	2	3	4	3	4	4	5	4
2	3	2	4	5	4	3	3	3	4	2	3	5	5	4	4	4	4	3	2	4	5	4	3	5	3	4	5	4	5	5	4	5	5	5	2	2	3	2	4	5	3	4
1	3	2	1	2	2	1	5	3	4	4	5	3	5	4	4	5	4	3	5	5	5	5	5	5	3	5	2	2	1	3	4	5	5	3	2	2	4	4	5	4	5	5
1	3	2	4	5	4	5	4	4	3	4	4	4	3	4	5	3	3	2	3	5	4	3	5	4	3	5	4	3	3	3	4	4	4	4	5	4	4	5	5	3	5	5
2	1	2	3	2	4	4	4	3	4	4	4	5	3	4	5	4	3	4	3	5	5	3	4	5	4	4	5	4	4	5	4	5	3	5	5	3	4	4	5	4	4	3
2	3	1	3	3	3	3	4	5	4	5	4	4	4	3	3	4	4	5	3	1	3	2	5	3	3	3	2	1	2	4	2	2	2	3	1	3	1	1	4	3	5	3
1	3	3	5	5	5	4	5	5	5	4	4	3	3	4	4	4	2	2	3	5	4	5	4	4	4	5	5	5	5	5	3	4	5	5	5	5	5	4	5	4	4	5
2	3	3	4	4	5	5	4	4	4	5	4	4	4	3	5	5	4	4	3	3	4	4	4	4	5	5	4	4	5	2	3	2	4	4	4	4	5	5	5	4	3	4
1	5	2	3	4	4	3	3	2	3	3	3	4	5	4	3	1	2	2	2	2	3	2	4	4	4	5	3	4	5	2	2	1	3	1	5	4	5	5	4	4	5	3
1	3	1	5	4	5	5	4	4	3	4	3	5	5	4	4	4	4	4	2	3	1	1	3	2	3	1	4	4	2	1	1	2	3	2	1	2	2	1	3	3	2	3
2	1	3	2	2	4	4	4	4	3	4	5	5	4	5	5	5	4	3	4	4	5	5	5	4	4	4	5	3	3	5	5	4	5	5	5	4	4	5	5	4	5	4
2	2	1	2	2	3	4	3	5	4	5	5	3	2	4	3	4	4	5	4	5	4	5	4	4	4	5	4	5	5	4	5	5	3	4	4	4	5	4	5	5	4	3
1	1	1	3	2	4	3	4	5	5	4	4	3	4	4	5	4	5	4	5	5	4	4	5	5	5	3	5	4	5	3	2	4	2	4	4	5	4	4	2	4	3	4
2	5	3	4	4	5	5	3	2	4	3	3	5	5	5	4	3	3	4	4	4	5	5	4	2	3	3	4	5	5	5	4	5	5	5	3	4	4	5	4	4	5	5
2	4	3	5	5	5	4	4	5	4	4	3	5	4	4	4	4	5	5	5	4	5	5	5	4	4	5	3	4	4	2	4	2	4	3	3	5	5	5	3	4	2	2
2	4	2	2	3	2	2	5	5	3	4	4	3	4	3	5	4	5	5	4	4	5	5	4	4	5	4	5	4	4	5	5	5	4	4	4	4	4	4	3	4	3	5
1	4	2	4	2	2	3	2	2	3	1	3	2	3	1	3	3	4	2	4	5	5	4	3	1	3	1	2	1	2	1	1	1	2	1	3	3	5	5	3	1	3	3
2	2	1	4	4	5	5	4	4	5	5	4	3	5	5	4	5	4	5	3	5	4	5	5	3	4	4	4	3	3	5	3	3	5	4	3	5	4	5	4	4	5	4
2	4	2	4	5	5	5	5	4	3	4	3	4	5	4	4	5	4	5	5	4	5	4	3	5	5	3	4	4	4	4	4	4	5	4	3	5	4	4	2	4	3	3
2	1	2	4	3	5	5	5	5	5	4	5	3	5	5	5	5	5	4	4	5	5	3	4	4	4	5	4	5	5	2	2	2	3	3	3	3	3	4	3	4	4	4
1	4	1	4	3	4	3	3	3	3	1	2	4	4	5	5	1	3	3	1	3	1	2	3	2	1	2	3	2	2	5	3	3	3	4	3	3	4	5	2	1	2	2
2	4	2	5	3	5	4	3	4	5	5	5	3	4	5	4	4	4	4	5	4	4	5	3	4	4	5	5	3	4	5	3	5	4	3	4	5	4	5	5	5	4	5
2	3	2	5	4	4	4	4	3	5	5	5	5	4	4	4	5	5	5	5	5	5	4	5	5	3	3	5	3	4	3	5	4	4	4	5	5	5	5	5	4	3	5
2	5	1	2	3	2	3	3	1	1	2	1	5	3	5	3	3	3	3	2	2	3	4	3	5	4	3	3	4	3	4	5	3	5	4	4	3	5	4	3	2	2	3
2	2	2	4	5	4	5	3	4	2	4	2	4	5	5	4	4	5	4	5	4	3	4	4	3	2	2	5	4	4	3	4	2	3	4	4	4	5	5	3	5	4	5
1	5	1	5	5	4	4	5	4	5	5	5	5	5	5	5	4	4	2	4	5	5	5	4	4	2	2	5	4	4	5	5	4	3	5	5	4	5	4	5	5	4	3
2	4	3	5	5	4	3	5	4	5	5	4	4	4	5	4	3	4	3	3	4	3	5	4	4	4	4	3	5	3	4	4	4	5	4	5	4	3	4	4	4	5	4
1	1	1	4	3	2	2	1	1	2	2	2	2	1	2	1	3	4	2	2	5	3	3	3	3	2	1	4	3	4	3	3	4	4	4	3	3	3	3	3	2	2	2
2	3	3	4	4	4	4	5	4	5	5	4	4	5	3	4	2	2	3	3	5	5	4	5	5	5	5	4	3	2	4	5	4	4	4	4	3	4	5	4	3	3	3
2	1	1	4	4	4	5	4	5	5	5	5	4	5	5	3	5	5	3	3	5	5	4	5	5	5	4	3	4	4	4	4	4	3	4	5	5	5	5	4	2	3	4
2	2	2	3	3	2	3	2	1	2	1	2	5	4	5	5	5	5	5	4	4	5	4	2	2	2	2	3	3	3	2	3	1	2	3	5	3	3	4	3	5	3	4
2	2	3	5	3	4	4	4	4	5	5	3	4	5	4	5	4	5	5	5	5	5	4	5	4	4	4	5	5	5	4	5	5	4	4	5	5	4	4	5	5	4	4
2	4	1	4	5	3	3	2	1	1	3	1	3	5	5	5	1	1	2	1	4	5	4	3	5	3	4	4	4	3	1	1	1	2	3	3	1	2	1	2	3	3	3
2	4	2	5	5	4	5	3	1	1	3	3	1	1	1	2	5	5	4	3	4	5	5	3	1	1	3	3	5	5	1	3	2	2	2	1	2	1	3	3	5	4	3
2	1	1	1	3	3	1	4	3	5	4	4	3	5	5	3	4	4	4	5	5	5	5	3	4	3	5	3	5	5	4	5	5	3	4	3	1	1	1	5	5	3	5
2	1	1	5	4	4	5	4	4	3	5	5	5	5	4	5	5	3	5	5	5	4	4	3	5	4	5	4	4	4	2	4	2	2	3	1	1	3	2	4	3	5	5
1	5	3	4	4	5	4	3	2	1	3	3	2	1	3	2	2	1	3	2	4	2	4	1	3	3	2	4	3	5	2	3	2	3	2	3	5	3	4	2	3	1	3
2	3	2	4	3	5	4	4	4	4	5	4	4	3	4	5	3	2	3	2	4	3	5	3	2	2	4	4	4	4	4	5	3	5	4	3	2	2	2	4	5	5	5
2	3	3	4	5	4	5	3	2	2	2	4	5	4	5	5	5	4	5	4	4	3	5	4	5	5	4	4	4	5	4	4	5	5	5	4	5	5	5	5	4	4	3
1	1	2	1	3	3	3	3	5	5	4	3	4	5	3	3	1	3	2	2	4	3	3	3	5	4	3	3	2	2	4	4	3	5	3	3	2	2	3	4	4	2	2
2	1	3	4	5	4	5	4	2	3	3	3	5	4	4	3	5	4	3	5	5	4	4	4	5	4	4	3	4	2	5	5	5	4	5	4	4	5	3	2	2	4	4
2	1	2	3	4	5	4	4	4	4	4	5	5	4	5	5	4	3	3	4	5	3	4	3	4	4	5	3	4	4	5	4	4	3	4	4	4	4	4	4	5	4	4
1	5	1	4	5	5	3	5	4	5	5	3	5	4	5	3	4	4	3	4	5	4	5	2	3	4	3	5	4	5	4	5	4	5	5	4	3	4	2	4	5	3	4
2	2	3	4	5	4	4	4	3	4	3	4	4	4	5	4	4	4	4	4	5	5	5	4	2	3	3	4	5	5	4	5	5	4	3	5	4	4	4	5	5	4	4
2	5	2	4	4	4	2	2	3	1	3	1	1	1	3	1	3	3	5	5	4	4	4	5	4	4	4	1	1	1	4	2	3	2	4	3	3	1	2	3	3	2	1
2	4	2	4	4	5	4	3	4	5	4	4	4	2	3	4	4	3	4	4	2	3	4	5	4	5	4	5	3	5	3	5	5	4	5	3	4	5	3	2	3	4	2
2	4	2	4	5	5	4	4	5	4	5	4	4	5	5	3	2	3	3	4	5	4	4	5	5	5	4	3	3	4	4	5	5	5	4	4	5	5	4	4	5	4	5
2	2	1	4	2	2	3	3	4	4	5	5	3	3	3	4	3	5	4	5	4	4	4	4	4	4	2	4	5	5	5	5	4	5	5	4	4	4	4	5	4	4	4
2	2	2	4	4	4	3	4	4	5	5	3	3	4	4	4	3	5	5	4	4	4	5	3	5	5	4	4	2	2	5	4	3	4	4	5	4	4	4	3	5	4	5
2	3	3	5	5	5	5	5	4	4	4	5	5	5	5	5	5	3	5	5	4	5	5	3	5	3	3	5	5	3	2	3	3	4	2	5	5	5	3	5	5	5	4
2	3	3	5	4	5	4	2	3	1	1	2	3	4	3	4	3	3	3	2	4	4	3	4	2	4	4	3	3	5	3	4	4	4	3	3	3	3	2	4	2	3	3
2	2	2	4	4	5	5	4	4	4	4	5	2	3	2	3	5	5	3	5	4	5	3	4	4	5	4	3	4	3	5	3	5	4	5	5	4	4	3	5	4	5	5
2	2	1	4	4	3	3	1	1	2	1	2	2	2	2	2	2	3	2	2	3	4	5	1	2	3	1	3	5	3	3	5	4	4	4	3	3	3	1	4	3	4	4
2	5	2	5	4	5	5	5	5	5	5	5	4	4	4	4	4	5	4	4	4	4	4	5	5	5	4	4	3	2	4	4	5	4	4	3	4	3	2	4	5	5	4
2	1	3	2	2	4	4	5	5	3	4	3	4	3	5	4	4	5	4	3	2	1	3	3	3	2	3	3	4	4	2	2	2	1	2	2	1	1	3	1	3	3	3
2	5	2	4	4	4	4	5	5	3	5	4	4	5	5	4	4	4	4	5	4	2	2	4	3	3	5	5	3	4	2	3	4	4	4	4	5	4	4	4	4	5	4
2	5	2	5	4	3	4	4	5	5	4	3	3	4	2	3	4	3	4	3	4	5	5	4	4	4	3	4	5	4	5	5	4	4	5	5	5	5	4	5	4	4	4
2	5	1	4	3	5	5	4	3	4	2	2	5	4	4	4	4	4	3	3	4	5	5	4	4	4	3	4	3	3	4	4	4	3	5	3	5	5	3	4	4	2	3
2	4	2	5	5	5	4	2	2	3	2	3	5	4	5	5	5	5	5	3	3	2	3	3	4	2	3	4	4	3	5	5	5	5	4	5	4	5	4	3	5	5	5
2	4	1	4	3	3	4	5	4	4	4	4	5	5	5	4	4	4	4	4	4	4	4	4	4	5	5	3	5	5	4	4	5	5	4	5	4	5	4	4	5	5	5
2	1	2	3	4	3	5	4	3	3	4	4	3	5	4	4	3	4	5	5	4	4	4	4	5	4	4	5	4	5	5	4	5	4	5	3	5	5	4	4	5	4	5
2	5	3	4	2	2	3	4	4	5	5	4	4	4	5	5	5	5	4	4	5	5	4	5	4	5	4	3	2	4	4	4	4	4	2	4	4	2	3	5	5	4	4
2	5	1	4	4	4	3	4	4	4	3	5	2	3	3	3	4	5	3	5	4	3	4	5	4	3	4	4	4	5	3	3	5	4	4	5	5	5	3	4	4	3	4
2	3	2	4	5	4	5	5	5	5	5	3	3	3	3	3	5	5	4	4	4	5	4	4	3	4	2	5	4	4	5	4	5	5	5	5	4	3	4	4	4	5	5
2	3	1	2	3	2	3	4	4	5	5	3	3	5	4	3	1	1	1	3	1	1	3	2	2	2	1	5	4	4	2	3	2	3	3	5	5	5	3	2	2	3	2
2	2	1	5	5	4	5	5	3	4	4	4	3	5	4	5	5	5	5	4	4	4	5	5	5	4	4	4	4	4	5	5	5	5	5	4	4	5	5	4	4	4	5
2	1	1	5	4	5	5	5	5	5	4	4	4	5	5	4	4	4	5	4	5	5	4	5	5	5	5	4	5	4	3	3	5	4	4	4	5	5	3	4	2	2	2
2	2	1	3	4	5	4	3	5	4	4	4	5	4	5	5	2	3	3	4	3	4	5	4	5	4	5	4	5	5	4	4	5	3	4	3	4	4	2	5	5	5	3
2	2	3	3	2	1	1	4	3	2	3	3	4	2	3	3	2	1	1	3	4	2	3	2	3	3	2	3	3	5	2	3	2	3	3	3	2	2	2	2	3	1	1
2	2	1	5	4	5	5	5	5	5	5	4	5	4	3	4	4	5	4	4	4	5	5	5	4	4	3	4	3	3	2	3	4	4	2	5	5	5	4	4	3	2	4
1	3	2	3	4	5	4	4	3	4	4	4	3	5	5	5	4	5	5	5	4	5	4	2	2	4	2	4	4	4	3	2	4	3	2	5	5	4	5	4	5	4	5
2	4	2	4	2	4	4	4	4	5	5	4	4	4	4	5	4	5	5	4	5	5	5	2	2	4	2	2	2	4	5	5	4	5	4	4	5	3	5	4	4	5	5
2	2	1	4	4	5	4	4	4	5	5	3	3	5	5	5	2	3	4	2	5	5	4	4	5	5	3	4	4	5	5	3	5	3	3	4	5	3	3	4	3	3	4
1	3	2	5	3	3	4	3	3	4	3	3	2	1	3	2	2	2	2	3	2	3	3	3	2	3	3	2	2	2	1	2	2	2	2	2	3	4	4	1	2	2	2
2	3	1	2	2	2	3	4	5	5	5	4	5	5	5	5	3	3	4	3	5	4	3	5	4	5	5	2	2	4	4	4	4	5	5	4	5	4	5	3	4	4	3
2	4	2	4	5	5	4	5	5	5	4	4	4	4	4	5	5	5	5	4	3	2	2	4	5	4	5	5	4	5	4	4	4	4	4	4	2	4	4	4	5	3	5
2	5	1	4	3	4	4	2	3	3	2	4	4	2	3	4	4	3	5	5	4	4	5	2	3	2	2	5	5	4	5	3	4	4	4	3	4	3	3	5	4	4	5
2	2	1	5	5	4	5	4	4	5	5	5	5	5	5	4	5	5	5	4	3	5	3	5	5	4	4	5	4	5	3	4	5	4	4	5	5	4	5	4	4	5	5
2	5	3	5	5	4	4	4	4	2	2	2	4	2	4	3	3	4	4	4	4	2	4	5	5	5	4	5	5	5	4	3	4	3	2	4	5	5	4	3	4	5	4
2	5	2	5	3	4	3	3	4	5	3	4	3	3	3	1	2	3	4	2	2	4	2	3	5	4	5	2	3	3	3	3	1	1	1	2	2	1	2	2	2	3	2
1	2	2	5	4	5	5	4	4	4	4	4	4	2	3	3	3	3	3	4	5	4	4	4	4	4	4	5	5	4	5	5	5	5	3	4	5	3	4	4	4	5	5
1	1	1	4	3	2	4	4	4	5	5	4	5	4	5	4	4	5	5	3	4	3	4	5	4	3	4	5	3	5	5	4	5	5	4	5	5	3	4	4	5	4	4
2	4	3	5	5	5	4	4	4	4	2	3	4	4	4	5	3	3	2	2	4	4	5	5	4	4	5	4	2	2	5	3	5	5	5	4	5	4	5	3	3	5	4
2	3	1	3	3	4	2	4	4	4	4	4	4	2	2	3	4	4	3	3	4	5	5	3	4	4	2	4	3	4	5	5	3	5	5	5	4	4	5	3	3	5	5
1	2	2	5	5	3	4	4	4	3	5	5	5	4	4	4	3	2	4	2	4	5	3	5	5	5	4	5	3	5	4	4	4	3	3	4	4	3	4	4	5	4	3
1	5	1	4	4	5	5	3	4	3	3	3	4	5	3	5	5	4	4	3	4	4	4	4	5	4	5	5	4	4	3	4	3	4	4	5	5	3	5	4	4	4	4
2	4	3	3	2	4	2	5	4	5	4	5	5	4	5	4	3	2	2	4	4	4	5	4	4	4	5	5	5	4	4	3	4	4	5	4	4	4	4	4	4	5	4
2	4	2	4	4	5	4	5	4	5	3	5	3	5	5	4	5	4	5	5	4	4	4	5	4	4	4	3	4	2	4	2	2	4	4	5	4	3	4	3	3	4	5
2	3	2	4	4	5	4	5	4	5	5	4	4	5	4	4	4	5	5	5	3	5	5	3	4	4	4	4	5	5	5	5	4	5	4	5	4	5	4	3	2	4	3
2	3	3	3	5	5	4	4	5	5	5	4	4	3	5	4	5	5	4	4	5	5	4	5	4	5	4	4	4	3	3	5	4	4	4	3	4	2	2	4	5	5	5
1	2	3	2	1	1	1	1	2	1	2	1	3	3	5	3	2	2	3	4	3	1	2	3	2	3	3	3	4	4	3	3	3	3	4	3	3	3	3	4	3	4	2
2	3	2	4	5	5	4	3	3	3	2	4	5	5	5	4	5	5	4	3	5	5	4	4	3	5	5	5	5	5	4	4	4	5	4	4	4	4	3	5	4	4	5
2	3	1	3	4	4	4	4	4	3	4	3	4	5	5	4	5	5	3	4	5	5	4	4	4	4	4	4	3	5	5	5	4	4	5	4	5	4	5	5	5	4	4
2	2	1	3	3	2	3	3	2	1	1	2	3	4	5	5	1	3	1	2	4	4	3	2	3	2	2	3	3	4	3	2	1	2	3	5	3	3	3	4	4	3	3
2	2	3	5	4	4	5	5	5	4	5	4	4	5	3	5	5	4	5	4	3	2	3	4	4	4	5	5	5	4	5	5	4	5	5	4	4	4	5	5	5	4	5
2	4	3	4	4	3	4	4	4	4	3	4	4	3	4	2	4	4	4	3	4	5	5	2	3	2	3	4	5	5	3	5	4	4	5	5	5	5	3	4	4	5	5
2	2	3	4	4	5	3	3	5	4	5	4	4	5	4	4	2	4	3	4	5	5	5	5	5	5	5	4	5	3	4	4	4	5	5	5	3	3	5	4	4	3	5
1	2	2	4	4	4	4	4	3	2	3	3	3	4	5	5	5	4	5	5	4	4	4	4	5	4	5	4	5	4	4	2	3	2	4	3	3	4	4	5	5	4	5
2	3	1	4	4	5	5	5	5	4	4	4	4	2	4	3	5	3	5	5	5	5	4	4	3	5	4	5	5	5	5	4	4	5	5	5	5	4	5	5	5	5	4
2	1	2	5	5	5	5	5	5	3	5	4	3	5	3	5	5	4	3	4	2	4	3	4	4	5	4	2	4	4	2	2	3	4	3	5	4	4	5	4	5	5	5
2	4	3	3	3	2	4	2	3	2	3	2	2	4	2	3	4	5	5	5	4	5	5	3	5	4	5	3	5	5	4	4	3	2	2	5	4	3	3	4	5	3	4
2	1	3	3	1	2	2	3	1	1	3	1	4	2	4	2	1	3	2	1	3	4	3	3	2	2	3	3	3	3	2	1	2	2	3	3	2	3	2	3	3	3	3
1	2	2	5	3	5	4	4	4	4	3	2	5	3	3	5	4	4	4	2	5	5	4	5	4	4	4	4	4	5	4	5	3	5	4	5	4	4	5	3	5	5	4
2	5	1	1	2	1	2	1	2	1	1	2	3	3	2	1	3	4	3	4	3	2	2	3	2	3	3	4	5	5	2	1	1	2	2	1	3	2	1	5	5	3	4
2	1	1	5	4	4	5	5	4	4	4	4	5	5	4	3	3	4	5	4	2	3	4	5	4	5	4	3	4	4	4	4	5	5	4	3	5	4	5	4	4	5	5
2	4	2	5	4	5	5	4	5	5	3	5	4	3	5	3	4	4	4	4	4	3	5	4	5	5	5	2	2	3	4	4	4	4	5	5	4	5	5	5	3	4	4
2	3	2	5	4	4	4	5	4	5	3	5	4	4	4	5	4	3	5	4	3	5	4	3	4	5	4	4	5	3	5	4	5	5	5	3	2	4	2	4	5	4	5
2	5	1	5	5	4	4	5	5	4	4	4	5	5	5	3	4	4	5	4	4	4	3	4	2	4	2	4	5	4	2	4	3	4	4	4	4	5	4	5	5	5	4
2	3	3	4	4	4	5	4	5	4	5	5	5	5	5	5	3	2	3	2	4	3	2	5	5	4	3	5	4	5	4	5	4	4	4	5	4	5	5	5	5	4	5
2	5	3	4	5	5	5	3	1	1	1	3	2	3	3	3	1	3	1	2	3	1	3	4	4	3	2	3	3	5	4	5	4	3	3	4	3	4	4	2	1	1	2
2	3	3	2	2	2	2	4	5	5	3	4	1	3	1	1	3	3	2	3	3	5	3	1	1	2	1	1	3	2	3	1	2	3	2	1	2	1	1	3	5	5	3
2	2	3	5	4	3	4	4	4	4	3	3	4	3	4	5	3	5	5	5	5	5	4	4	2	3	2	5	5	4	3	4	5	4	5	5	5	5	4	5	4	4	5
2	4	2	3	3	4	5	2	2	2	2	3	5	4	4	4	5	5	4	4	4	5	5	4	4	5	4	3	2	2	3	5	5	5	5	5	4	5	4	4	3	4	5
2	2	1	4	5	5	4	5	4	5	5	5	3	3	3	3	4	4	4	4	4	5	5	4	4	5	5	4	4	5	5	4	5	4	3	4	2	4	4	5	4	4	4
1	4	2	4	4	3	5	2	2	3	3	3	4	3	5	5	5	5	5	4	4	2	2	4	4	5	4	2	2	4	5	4	4	5	5	5	3	5	3	2	2	2	2
2	5	2	5	3	3	5	3	1	3	1	1	5	4	5	4	3	4	4	3	4	4	3	3	5	5	3	1	3	3	3	3	1	2	1	4	4	3	2	5	5	4	4
2	1	2	4	4	4	4	5	4	5	3	3	5	4	5	3	5	5	4	5	3	4	4	4	4	4	5	5	5	5	4	5	3	4	4	5	5	5	5	2	4	2	4
2	2	3	5	5	5	4	2	3	4	2	3	3	4	5	4	3	4	3	4	5	4	5	5	5	3	5	3	4	3	3	3	4	4	2	5	4	5	4	3	4	5	5
1	3	1	5	5	3	4	5	5	5	5	5	3	4	4	5	4	5	5	3	4	5	5	4	2	2	3	5	4	5	3	3	2	3	2	4	4	5	4	4	2	3	4
2	1	3	2	3	3	2	1	2	1	1	3	4	4	4	4	3	2	2	1	3	4	2	5	5	5	5	1	3	3	5	4	5	4	5	5	4	5	3	2	3	4	2
2	1	1	5	5	5	5	5	4	5	3	4	5	4	4	5	4	5	4	5	5	4	4	4	4	4	4	4	2	3	4	4	4	4	4	2	2	2	2	5	4	5	5
1	1	2	5	4	5	4	3	5	4	5	5	2	2	2	3	4	3	4	5	5	4	5	4	4	4	5	4	2	4	4	3	5	4	5	5	4	4	5	5	5	5	5
2	3	2	4	4	5	4	5	4	5	4	4	4	4	5	4	4	2	4	3	2	2	3	3	4	4	5	4	5	5	5	5	5	5	4	4	3	3	3	5	5	3	4
2	5	2	5	5	4	4	5	4	5	4	5	5	4	3	4	5	5	5	5	3	3	4	4	5	5	5	2	2	3	5	4	4	4	5	5	4	5	5	3	3	5	4
2	2	3	1	3	1	1	2	2	3	2	4	2	3	1	3	3	4	3	3	5	4	5	2	2	3	3	3	3	4	3	1	1	3	3	2	2	2	3	4	5	4	5
2	3	1	3	4	4	4	4	5	4	4	5	4	4	4	3	5	3	4	4	3	4	4	5	4	4	4	3	3	5	5	3	4	4	5	4	3	4	4	5	5	4	5
2	2	3	4	5	5	4	5	5	5	4	3	4	4	3	5	5	4	5	4	5	4	4	4	4	5	4	4	4	4	2	3	2	4	2	5	5	5	4	4	4	4	4
2	2	1	5	5	5	5	4	4	5	4	4	5	4	3	4	4	4	5	3	5	5	4	5	5	5	5	1	1	1	4	3	5	3	5	4	2	3	4	3	4	4	5
2	3	3	5	5	4	5	5	4	5	3	3	5	4	4	4	4	4	4	4	4	4	4	5	4	5	4	5	4	4	2	2	3	4	3	4	5	3	4	4	5	5	5
1	2	1	3	5	5	4	5	4	5	4	5	3	3	4	4	4	5	4	3	5	4	4	4	5	5	5	5	4	5	5	4	3	3	4	4	4	3	5	3	3	4	4
2	2	1	5	5	4	5	5	4	5	3	3	5	4	3	4	4	4	3	5	5	4	5	5	5	5	5	5	4	3	3	3	2	4	4	5	4	4	5	5	5	4	5
2	1	1	5	4	5	4	5	4	4	4	3	5	3	5	4	4	5	4	4	5	4	4	5	4	5	4	5	4	4	4	5	5	5	4	4	5	4	5	5	5	5	3
1	3	1	5	4	4	5	5	5	5	4	5	5	4	5	4	5	3	4	4	5	5	4	2	2	3	4	5	5	3	5	4	4	4	5	3	5	4	4	4	4	5	4
1	4	2	2	2	3	3	5	5	5	5	5	5	5	4	5	3	5	5	4	3	5	4	2	4	3	3	4	4	5	5	5	5	5	4	5	5	4	4	5	5	5	5
1	1	1	4	5	4	5	5	5	5	5	5	5	5	5	5	4	4	5	3	3	4	5	3	3	4	4	5	5	5	5	4	4	5	4	2	3	3	4	4	5	4	4
1	5	1	4	3	3	4	5	5	3	5	5	3	5	4	4	2	1	2	3	4	5	5	4	4	4	4	4	3	2	3	2	3	3	1	2	1	3	1	3	3	3	4
2	4	3	4	5	4	5	5	5	4	5	4	4	5	4	5	3	4	4	4	4	4	4	5	5	3	4	4	5	4	3	3	3	4	4	5	4	4	4	4	5	4	5
2	1	2	4	5	4	4	4	4	5	5	5	5	4	5	4	5	4	3	5	4	4	4	4	4	4	4	5	5	4	3	4	4	5	5	4	5	4	4	5	4	4	4
2	1	3	5	4	5	4	4	5	4	4	5	2	2	3	3	4	3	2	2	4	5	4	5	5	4	5	3	3	4	4	3	4	4	4	5	5	4	4	4	4	5	5
2	1	2	5	5	4	5	4	4	5	4	4	3	4	4	4	4	4	3	5	4	5	5	4	4	5	5	3	4	5	5	5	5	3	4	5	4	3	4	2	4	3	3
2	1	2	4	5	4	4	5	3	5	4	5	5	5	4	5	5	5	5	3	4	5	4	3	5	5	5	2	3	2	4	5	3	3	5	3	3	3	3	4	5	5	4
1	1	3	3	2	1	2	3	2	2	2	4	3	3	2	4	1	2	2	2	3	1	1	2	2	1	1	2	4	2	4	2	3	3	2	3	3	1	3	5	5	4	5
2	2	2	4	5	3	4	5	4	4	3	5	4	5	5	4	4	4	5	5	5	4	4	3	3	4	4	5	5	4	2	3	4	3	4	5	4	3	5	3	5	3	4
2	5	1	2	3	1	2	2	3	3	2	4	4	3	4	3	3	2	2	2	5	3	3	2	1	2	3	2	3	2	3	1	3	2	3	3	1	1	3	1	2	3	2
2	5	1	4	4	4	5	4	5	4	5	5	4	4	5	3	2	4	2	3	5	3	3	5	4	4	5	4	3	2	5	4	4	5	4	4	3	5	4	4	4	3	4
2	1	2	4	5	5	4	3	5	4	5	4	5	5	5	5	5	4	5	5	5	5	5	3	5	5	3	4	4	5	4	4	3	5	5	3	4	3	5	2	3	4	2
2	3	3	4	5	4	5	5	4	3	5	4	4	5	4	4	4	4	5	5	5	5	4	5	4	3	5	4	4	5	4	4	5	5	4	2	2	2	2	5	5	4	5
2	2	3	5	4	5	4	5	4	5	5	5	4	5	4	4	3	4	4	4	4	5	5	5	5	3	5	5	4	5	4	5	5	4	4	3	3	4	2	4	5	5	4
2	4	2	4	4	5	5	4	3	5	5	5	4	4	4	2	4	5	5	4	3	5	4	4	4	4	4	2	2	4	5	5	4	5	5	3	2	4	2	4	4	4	3
2	2	2	3	4	3	5	5	5	4	5	5	4	5	4	4	5	5	4	4	5	4	5	3	5	4	5	2	2	3	3	4	4	5	3	4	4	3	4	4	4	4	3
2	2	3	4	4	5	5	3	4	5	4	5	5	3	5	5	3	4	3	2	4	5	4	3	5	4	5	4	3	5	2	3	4	3	4	4	5	4	5	5	4	4	5
2	1	2	5	3	3	5	5	5	3	5	5	3	4	4	2	3	5	5	4	3	4	2	5	5	5	4	5	4	3	2	3	2	4	2	4	2	2	4	4	4	5	4
1	5	1	3	3	2	4	4	3	3	4	4	3	4	2	2	4	5	4	5	5	4	4	5	5	5	4	4	4	4	4	5	5	5	4	4	5	5	4	5	4	4	5
2	1	1	3	4	5	4	3	3	3	2	1	2	2	4	2	3	4	3	5	3	4	3	2	2	3	4	1	3	3	4	4	5	5	4	1	2	3	3	3	2	2	2
2	3	3	4	4	3	3	5	5	4	5	5	2	2	3	3	5	4	4	4	3	3	4	4	5	5	4	4	4	4	5	4	5	5	4	3	4	5	4	3	2	3	2
2	4	2	4	4	5	3	4	5	5	4	3	2	3	3	4	3	3	3	3	5	4	4	2	2	2	3	5	5	5	4	5	5	5	4	4	4	5	4	4	5	4	5
2	3	1	3	3	3	5	3	2	1	1	3	3	2	4	2	2	4	4	4	3	5	5	3	4	2	4	3	3	2	2	2	1	2	1	1	3	1	3	5	4	5	4
2	2	2	4	2	2	4	1	1	1	3	3	5	4	5	3	3	3	5	3	1	1	1	2	1	2	2	5	3	4	2	3	3	1	1	1	2	2	2	2	2	2	3
2	3	1	5	4	5	5	2	2	4	4	2	3	3	2	4	5	4	5	5	5	4	5	5	5	5	5	3	4	4	3	4	4	5	5	5	5	5	4	4	4	4	3
2	2	2	3	5	4	5	4	5	5	5	5	4	4	5	4	4	5	4	4	5	4	5	5	4	4	5	5	4	4	4	5	4	4	5	5	4	5	4	2	2	2	3
2	1	2	3	4	4	4	4	5	5	5	5	3	3	4	3	4	5	4	4	5	5	4	3	3	3	4	5	4	3	4	4	4	5	5	5	3	3	5	4	3	3	4
2	4	2	4	5	4	4	3	5	5	3	4	3	1	2	2	5	4	3	3	3	2	4	5	4	3	3	2	1	1	3	3	2	1	1	4	2	3	2	3	2	2	2
2	3	1	5	5	3	5	4	3	2	4	3	3	2	4	4	2	2	4	2	1	2	3	2	2	1	2	4	3	4	2	2	2	3	2	1	2	1	2	2	3	3	1
2	4	3	4	5	4	3	4	4	4	4	5	4	4	4	4	2	3	4	4	5	4	4	4	4	3	4	4	3	4	3	3	3	2	2	5	4	4	5	3	4	5	5
2	1	3	4	4	4	5	4	5	5	5	4	2	4	3	3	3	4	2	3	5	3	4	5	4	4	4	3	5	4	3	4	4	4	5	4	4	4	4	4	4	4	5
2	1	3	4	5	5	4	3	4	2	4	3	5	5	4	5	4	4	5	3	5	4	5	4	4	4	3	3	4	5	4	4	5	4	4	3	3	3	4	4	4	4	5
2	5	2	4	3	5	3	4	4	4	4	5	3	3	3	3	3	2	2	2	3	5	3	3	4	2	4	1	1	2	3	1	1	2	2	3	4	2	2	4	3	4	5
2	5	1	5	3	4	4	3	4	3	5	4	2	4	3	2	4	3	3	3	4	2	3	3	4	5	4	5	5	4	4	3	5	3	3	3	4	2	2	3	4	2	4
1	5	1	4	4	4	4	4	4	3	2	3	4	4	5	3	4	5	5	3	5	4	4	5	5	4	5	4	4	4	4	4	5	4	4	3	4	4	5	5	5	5	5
2	2	1	4	5	3	4	4	3	2	3	4	3	4	3	5	1	2	3	1	4	5	4	2	1	2	3	2	2	2	3	5	4	3	4	4	3	4	5	4	4	4	5
1	3	3	5	4	5	4	4	4	5	3	3	5	5	5	4	4	4	4	4	4	4	3	4	3	3	3	3	5	3	5	4	4	5	4	5	4	3	5	4	5	4	4
1	1	2	4	4	4	4	4	4	4	4	5	5	4	4	4	5	4	5	5	3	4	5	4	4	3	5	5	4	5	4	3	4	4	5	3	4	5	4	4	4	2	2
2	2	2	3	2	1	3	2	4	4	2	4	5	5	4	5	3	3	3	3	4	4	3	3	1	2	3	5	5	3	1	1	3	1	3	3	4	5	5	4	3	3	2
1	2	3	5	5	5	4	5	5	5	4	5	5	5	4	4	2	2	4	3	5	5	4	5	3	4	5	4	4	4	5	4	5	4	4	3	2	4	3	3	3	3	3
2	3	2	4	2	2	4	5	3	5	4	4	5	5	5	4	5	3	5	5	4	4	3	4	4	5	3	4	5	5	5	5	4	4	4	5	5	4	5	5	5	5	5
2	3	3	4	4	5	4	5	4	3	4	5	4	4	5	5	2	4	2	3	4	2	3	4	4	4	5	4	5	4	4	4	3	4	5	4	4	4	5	4	4	5	5
2	1	1	4	4	3	2	4	2	2	2	2	4	5	4	5	4	4	5	5	2	3	2	5	4	5	5	4	5	4	4	2	4	3	4	4	4	5	5	5	4	3	4
1	1	3	3	4	3	4	3	1	3	1	2	3	3	3	2	3	3	4	4	5	5	3	2	4	4	4	1	3	2	5	5	4	3	5	3	3	5	3	3	2	1	1
2	2	1	4	4	2	3	5	4	5	5	4	3	4	3	3	4	5	5	5	3	3	3	5	4	4	5	5	5	5	5	4	4	5	3	5	5	5	3	5	4	3	5
2	5	2	4	3	3	2	5	5	4	4	3	5	4	3	5	2	3	2	3	4	5	4	3	4	3	3	4	4	4	5	5	4	4	4	3	4	4	4	5	3	4	5
1	2	1	2	4	4	4	5	3	5	3	5	3	3	3	2	3	4	4	4	3	1	3	4	3	3	5	1	1	2	2	1	2	1	3	4	4	3	3	5	4	4	3
2	1	1	3	4	4	3	3	4	2	3	2	4	4	5	5	4	2	2	2	5	5	5	5	5	4	4	4	3	2	3	4	2	2	3	5	4	5	5	4	5	3	4
2	3	1	5	4	4	5	4	5	5	4	4	4	4	4	4	5	5	5	5	4	4	4	3	4	5	4	4	3	4	4	4	2	3	3	4	5	4	4	3	4	4	4
2	3	3	3	2	4	3	1	2	2	1	2	3	1	1	2	4	3	5	5	3	1	3	3	2	2	2	4	4	5	1	1	3	3	3	2	2	2	2	5	5	5	3
2	1	2	4	2	2	2	4	4	2	2	3	3	5	4	4	5	5	3	5	4	4	5	5	4	5	5	4	4	4	4	4	5	4	4	4	4	4	3	4	3	3	2
1	3	3	5	4	4	3	3	3	4	4	3	1	2	2	2	4	4	4	4	5	3	5	3	4	4	3	3	3	3	1	3	3	3	2	3	5	3	4	3	3	5	5
2	3	2	4	4	5	4	3	5	4	5	3	4	5	4	5	5	5	4	5	5	5	5	3	2	2	2	4	3	2	4	5	5	4	5	5	5	3	4	4	2	4	3
2	2	3	3	5	4	4	5	4	5	4	5	4	5	4	4	4	3	4	5	4	3	3	5	5	3	3	4	4	4	4	4	5	4	5	4	4	4	4	5	4	4	5
2	4	2	5	4	5	3	5	5	5	4	4	5	4	4	5	4	5	4	4	3	5	4	3	5	5	5	4	3	3	5	4	4	4	4	5	5	4	3	3	3	3	3
2	2	2	1	1	3	3	2	1	2	1	3	5	4	3	3	4	3	4	2	3	2	3	1	1	2	3	3	1	1	4	5	5	3	4	2	2	3	3	3	1	1	1
2	4	2	5	4	4	3	4	5	4	4	4	5	4	5	4	4	5	4	4	3	3	2	3	4	4	5	4	5	5	5	5	5	5	4	4	4	5	4	4	5	4	4
1	4	2	5	5	5	5	5	4	5	5	5	5	5	4	4	5	3	4	5	3	5	5	4	5	5	4	4	5	5	5	5	5	4	5	4	5	5	3	4	4	5	5
2	1	2	4	5	5	3	4	4	5	4	3	5	4	5	4	5	5	5	5	5	4	5	5	3	4	5	5	4	5	5	4	4	5	4	5	5	5	5	4	4	5	4
1	4	2	4	5	4	3	4	5	4	4	5	5	3	5	5	5	4	5	4	4	5	5	3	4	3	4	5	3	4	5	5	4	5	4	5	3	5	5	4	3	5	4
2	4	1	3	4	4	4	3	1	1	1	3	3	3	2	2	1	2	2	2	3	2	4	4	3	4	4	4	4	4	3	3	2	4	2	5	3	4	4	2	2	4	4
2	4	3	5	5	4	3	5	4	4	4	5	5	5	5	5	4	2	3	4	4	4	5	5	4	4	4	5	4	5	5	4	4	5	5	3	2	2	4	4	5	4	4
2	1	1	5	4	5	5	5	5	4	3	5	5	4	5	5	5	5	4	5	5	4	4	4	5	4	4	4	4	4	5	5	5	4	5	5	4	5	3	4	5	5	5
2	5	3	3	3	1	3	5	3	5	3	3	2	3	3	3	2	2	2	1	2	1	2	4	4	3	3	4	3	3	2	3	3	1	1	2	4	2	4	2	1	3	3
2	3	2	5	5	5	4	4	5	5	5	4	5	4	5	4	4	4	5	4	4	5	4	5	5	3	3	4	5	3	5	5	5	5	4	2	4	3	3	4	5	5	5
2	4	2	3	4	4	3	5	4	4	5	5	5	3	4	5	4	4	4	4	5	5	3	4	4	5	3	4	3	5	5	4	5	5	3	3	5	4	4	3	3	3	2
2	3	1	4	4	5	4	4	4	4	3	4	4	2	2	2	3	5	5	5	5	4	5	4	4	4	5	4	2	3	4	3	4	5	5	5	4	3	4	4	4	5	4
2	2	3	4	4	3	5	4	3	5	5	5	5	3	3	4	4	4	4	5	3	2	4	5	4	5	4	4	5	5	5	5	5	4	5	4	4	4	2	5	3	4	4
2	3	1	3	2	2	3	5	5	4	4	5	5	3	4	4	5	5	4	5	4	3	2	4	5	4	5	5	5	5	5	4	4	4	5	4	5	4	3	3	4	4	4
2	5	1	4	2	3	3	3	4	5	4	3	2	4	4	4	5	4	4	5	4	3	5	5	4	5	3	5	5	5	3	4	3	3	3	4	5	5	5	3	3	3	4
2	1	3	5	4	5	4	2	4	2	3	3	4	5	4	5	4	5	5	5	3	2	2	5	4	4	5	5	4	5	5	4	4	4	5	5	3	5	5	5	3	5	5
2	3	1	4	5	5	4	3	2	2	2	4	3	5	5	4	4	4	4	5	4	5	5	4	4	4	4	5	4	4	5	5	4	4	5	5	4	4	4	5	4	5	4
2	5	2	4	5	5	4	4	5	4	4	5	3	4	3	3	4	5	5	4	4	4	4	4	4	4	5	5	4	5	3	4	5	4	4	2	2	4	2	4	4	2	4
2	2	1	4	4	3	5	4	4	5	5	4	5	3	4	4	4	3	5	5	5	5	5	5	3	5	4	3	4	4	5	4	3	4	4	3	5	5	4	3	5	5	5
1	4	1	2	3	2	4	5	4	4	4	4	5	3	5	5	5	5	5	5	5	4	4	5	5	5	5	3	2	2	5	4	3	5	4	2	2	4	3	4	4	4	4
1	2	1	2	1	2	3	3	3	1	2	1	2	2	3	2	3	5	4	3	3	5	5	5	4	3	5	2	1	3	2	3	3	3	2	5	4	3	3	1	2	2	3
1	4	2	4	4	4	5	4	5	5	4	5	4	5	4	4	5	4	4	4	5	4	5	5	4	3	4	3	2	2	5	5	5	5	5	5	4	5	3	4	5	4	3
2	3	1	5	5	5	4	4	5	4	4	5	4	4	5	5	4	3	4	4	4	5	5	3	4	4	4	4	4	5	4	5	4	5	4	5	3	5	4	4	4	4	3
2	2	1	5	4	5	4	4	5	5	4	3	2	2	4	2	4	4	4	4	5	4	5	5	4	5	5	5	3	5	5	5	4	4	5	5	5	4	5	3	2	4	4
2	4	2	4	4	4	5	3	2	4	3	2	4	4	5	4	3	4	5	3	4	3	5	4	3	4	4	5	5	3	5	4	4	5	5	5	4	4	5	4	5	5	4
2	4	1	4	5	4	5	4	3	3	2	3	4	5	4	4	4	4	4	5	2	3	2	5	5	4	5	3	3	4	5	3	4	5	5	4	3	3	4	2	4	4	4
2	4	2	4	4	5	3	4	4	5	3	4	3	3	3	2	4	3	2	4	5	4	3	2	4	4	2	5	4	4	4	5	5	5	5	4	4	5	4	5	4	5	4
1	3	2	5	3	4	5	4	4	5	5	4	4	4	4	5	5	5	4	4	4	5	4	4	4	5	4	4	5	5	2	2	3	3	2	4	4	4	3	3	3	2	2
2	5	1	1	3	1	1	4	2	4	4	3	3	3	1	1	5	3	3	3	2	1	1	3	2	3	1	3	3	1	2	1	3	1	3	2	2	2	1	2	2	2	4
2	2	1	3	3	4	4	4	4	4	4	4	3	4	4	5	3	5	4	5	3	3	3	3	4	4	4	3	4	4	5	5	4	4	5	4	5	4	4	4	5	5	5
2	5	2	4	3	5	4	2	2	3	4	4	3	3	3	4	2	3	2	4	4	4	4	5	4	3	4	3	4	2	4	3	3	4	4	2	4	2	4	5	5	4	5
2	2	1	5	4	4	4	5	4	5	5	4	5	5	4	4	4	5	5	5	4	4	5	5	5	4	4	3	5	5	4	5	4	4	4	3	3	4	2	2	4	2	2
2	2	1	1	3	2	3	3	2	2	2	2	4	3	5	3	2	4	2	4	5	5	4	2	4	4	3	1	2	1	3	3	5	4	4	3	3	1	2	4	2	4	4
2	1	1	3	2	4	3	2	3	4	4	4	5	5	4	4	3	3	2	4	4	3	4	4	5	4	5	4	3	3	5	4	5	5	4	5	3	4	4	5	4	5	4
2	3	1	5	5	4	5	4	5	4	5	5	4	5	5	4	4	4	4	2	5	5	5	4	4	2	4	3	2	3	4	4	4	3	4	5	5	5	4	3	2	4	3
2	5	1	3	4	2	3	4	5	4	3	4	5	5	4	3	4	4	5	5	3	3	2	3	2	3	3	4	5	5	2	4	2	4	4	5	4	5	4	4	5	4	3
2	4	1	4	3	3	4	5	5	5	3	5	4	4	5	5	4	3	5	4	4	5	5	2	4	2	3	2	2	3	4	4	5	4	4	5	5	5	4	4	5	4	5
1	4	1	2	4	3	2	2	1	1	3	3	2	2	3	3	3	3	3	4	3	4	5	3	5	5	5	1	1	3	3	3	2	2	1	3	3	2	4	2	1	3	1
2	2	2	4	5	4	5	4	4	4	5	5	4	4	4	4	4	4	4	4	5	4	5	4	4	4	4	4	2	4	5	5	5	3	4	4	4	3	5	3	3	3	4
1	4	1	5	4	4	5	4	4	4	3	4	5	4	4	5	3	4	4	5	4	3	4	4	4	2	4	3	2	2	5	3	5	4	5	5	4	4	3	4	4	3	4
2	3	2	4	3	3	5	1	3	3	3	1	3	3	3	1	5	5	5	3	4	5	3	1	2	3	3	4	3	4	3	5	5	5	4	4	3	2	2	1	1	1	1
2	1	1	4	5	3	4	3	4	2	4	3	4	4	5	4	5	4	5	4	5	5	4	5	4	4	5	5	4	4	5	4	5	5	5	5	4	4	4	4	4	5	5
2	4	2	4	4	5	4	3	4	3	2	4	5	4	4	4	4	4	5	5	5	4	5	4	4	5	3	5	4	4	4	4	4	4	5	5	5	5	4	4	4	3	5
2	5	2	4	5	4	5	5	4	4	4	4	5	4	4	5	5	4	5	4	4	3	2	3	3	3	3	2	3	2	5	4	3	4	4	5	5	5	5	3	5	4	4
1	3	3	3	4	5	4	4	5	4	3	5	4	3	5	5	4	5	5	4	2	3	3	4	5	3	5	5	4	4	5	5	5	4	5	4	5	5	4	4	4	3	4
2	5	2	4	3	3	5	4	3	4	5	5	4	3	4	5	5	5	5	4	4	4	5	4	3	3	5	5	5	4	4	3	3	3	4	2	4	3	2	4	2	4	3
2	1	2	5	4	5	3	5	5	4	3	4	5	4	4	3	3	3	5	5	4	5	5	5	5	4	4	3	5	4	4	3	5	3	5	5	5	4	5	2	4	3	3
2	2	3	4	4	5	4	3	4	3	4	5	5	5	4	5	4	5	4	4	5	4	4	2	2	2	2	5	4	5	5	3	4	5	5	4	4	5	5	4	5	5	5
2	1	2	5	5	5	5	5	5	5	4	5	4	4	3	5	3	3	3	2	4	5	5	4	5	5	5	3	3	3	3	4	4	4	3	4	4	2	3	2	3	3	3
2	2	1	4	5	4	5	4	4	5	5	5	4	3	3	3	4	5	5	4	4	4	4	4	4	3	5	4	5	3	5	4	5	5	3	4	3	4	5	2	4	3	2
1	1	2	3	5	5	5	4	4	4	5	3	2	3	2	4	5	3	4	5	4	5	3	4	2	3	4	3	5	4	4	4	4	4	5	5	5	5	5	3	3	3	3
2	3	1	5	4	5	5	5	5	5	4	5	4	4	5	5	3	2	2	2	2	2	2	4	4	3	4	4	5	5	4	3	4	4	4	3	5	5	3	4	4	4	3
1	3	1	3	3	1	1	3	3	4	4	3	4	3	2	3	3	3	4	4	2	2	2	2	2	4	2	3	1	1	2	1	2	3	1	3	4	4	5	1	2	3	1
2	5	1	4	5	5	5	5	4	5	5	4	5	4	4	4	5	4	5	4	5	5	4	4	4	5	3	5	5	4	3	4	5	5	4	2	2	3	3	4	3	3	2
2	5	1	2	3	4	3	4	5	4	4	5	4	3	3	2	4	4	4	4	5	4	4	4	5	4	5	5	4	4	5	5	3	4	4	5	5	4	5	4	5	4	4
2	1	2	2	2	3	4	4	3	4	5	4	3	3	4	4	4	2	3	2	3	3	1	3	1	1	3	4	4	4	5	4	4	3	3	3	3	4	4	1	3	1	1
2	4	1	4	5	5	4	4	4	5	5	4	4	3	5	4	4	4	2	4	4	4	5	3	2	2	3	5	4	5	4	3	2	2	3	5	4	4	5	3	4	5	4
2	3	1	5	4	5	4	5	5	5	4	4	5	5	4	3	3	4	4	4	3	4	2	3	4	5	4	3	3	2	4	5	5	3	5	5	4	4	4	5	4	3	5
2	3	1	2	4	3	4	3	2	4	2	2	3	3	2	2	4	4	4	4	4	5	5	3	4	4	3	5	5	5	4	5	4	4	5	4	5	5	5	4	4	5	4
2	4	1	5	4	4	5	4	5	4	5	5	4	5	5	5	4	5	5	4	3	3	5	5	5	4	4	5	5	3	2	4	4	3	3	5	4	3	4	4	5	4	4
1	1	1	3	4	3	4	1	1	1	3	1	3	1	3	2	4	5	4	3	1	2	3	1	3	1	3	3	5	4	4	5	3	5	5	3	1	1	1	3	1	2	1
1	4	2	4	4	3	5	5	5	4	5	4	3	5	4	5	4	5	5	5	2	2	3	4	4	5	5	5	4	4	5	4	5	5	3	5	5	5	5	4	5	4	4
2	2	1	3	4	3	4	3	5	4	4	3	1	3	1	3	2	2	3	2	4	4	3	4	3	3	3	4	5	3	2	3	3	3	3	2	2	3	2	3	1	1	2
1	5	2	3	5	3	4	5	3	3	5	3	3	3	4	3	4	5	4	5	1	3	3	5	3	3	5	3	3	3	1	1	1	3	1	3	2	3	2	2	1	2	3
2	2	1	4	2	2	3	4	4	5	5	3	5	5	4	5	5	5	5	3	4	5	5	5	4	3	4	5	5	4	5	4	5	4	5	5	3	5	5	4	4	5	4
2	1	1	3	4	5	4	4	4	5	4	5	4	4	5	5	3	3	3	2	5	3	5	5	5	4	5	4	2	2	4	5	3	5	5	5	5	4	5	4	4	5	4
1	1	3	4	2	2	3	5	5	3	4	4	5	4	4	4	2	4	2	4	2	3	3	4	4	4	4	5	5	3	4	4	4	4	4	4	4	5	5	5	4	4	5
2	1	1	5	4	5	4	4	4	4	3	2	4	5	4	4	5	5	4	5	5	3	4	5	3	4	5	4	4	3	4	4	5	4	4	4	5	5	3	3	5	4	3
2	5	2	4	5	5	4	5	4	4	5	5	4	4	3	4	4	2	2	3	4	5	5	5	5	3	4	3	2	4	4	4	3	5	5	5	4	4	4	5	4	4	4
2	1	2	5	4	4	4	4	5	4	5	3	4	3	4	5	4	5	5	5	3	2	3	4	3	5	4	4	2	3	5	5	4	4	5	4	5	3	5	4	5	5	4
2	3	3	5	4	5	4	5	5	3	5	4	4	5	4	5	4	5	4	4	5	5	4	2	3	2	2	3	4	4	4	5	5	4	3	3	5	3	4	5	4	4	3
2	3	2	3	5	3	5	5	4	4	3	5	3	5	4	4	5	4	5	3	5	4	4	4	5	4	5	3	5	5	4	5	5	4	4	4	4	5	5	4	5	5	5
1	3	2	4	2	4	2	5	5	4	4	5	3	3	2	4	4	4	4	3	4	5	4	4	4	5	5	4	4	3	5	4	4	5	5	4	4	4	4	2	3	3	2
2	1	2	5	5	5	4	3	4	5	4	4	2	3	3	4	2	2	3	4	5	5	5	4	3	4	3	3	3	3	5	5	4	5	5	4	4	4	4	2	2	3	2
2	3	2	5	5	4	3	2	2	3	4	3	5	5	4	4	3	4	3	4	4	4	3	5	5	4	4	5	4	4	4	5	5	4	4	4	4	5	4	5	4	5	4
1	2	1	5	5	4	4	4	2	2	2	4	3	5	3	5	5	5	3	4	4	4	4	4	4	5	3	4	4	4	4	4	5	3	4	4	2	2	2	4	5	3	4
2	4	2	2	4	4	2	3	3	3	2	2	3	5	4	5	3	4	3	4	4	5	5	4	3	4	4	3	4	3	5	5	4	4	5	3	5	3	4	5	5	4	4
2	4	2	4	4	4	3	3	5	3	4	4	4	5	4	4	4	5	5	4	4	4	5	3	2	3	2	4	3	4	3	4	3	4	3	4	4	5	4	4	4	4	5
1	1	1	3	4	4	3	2	2	1	3	2	5	5	3	5	2	2	4	2	3	5	3	1	3	2	2	3	4	3	1	3	3	2	1	3	3	3	1	5	4	5	5
2	4	2	3	4	5	5	5	4	5	5	5	4	4	4	4	4	3	3	4	5	5	3	4	5	3	4	4	4	5	5	4	4	3	5	5	5	4	4	2	3	3	3
2	2	1	5	4	3	5	4	4	3	4	2	3	4	4	4	4	4	2	3	5	4	4	5	3	5	4	5	3	5	4	3	3	2	4	4	4	4	5	2	3	3	3
2	2	1	4	5	4	4	4	4	4	5	4	5	3	4	5	3	5	4	3	4	5	4	4	4	4	4	4	4	5	3	5	4	5	4	4	5	4	3	3	3	5	5
2	2	2	4	2	4	4	4	4	5	5	5	4	3	3	3	5	4	4	5	5	5	5	4	2	2	2	4	5	5	4	5	4	4	5	5	4	5	4	3	4	4	3
1	2	2	4	3	5	4	1	2	2	1	2	3	3	2	4	5	3	5	5	1	3	3	5	3	4	3	3	3	4	5	3	5	4	4	3	1	3	3	3	1	3	2
2	2	3	3	3	3	3	3	1	2	3	3	3	2	1	2	5	3	5	4	3	5	5	3	3	5	3	4	3	5	5	3	4	4	3	3	1	2	2	4	2	4	3
2	4	1	4	5	4	4	4	5	3	5	5	4	3	4	5	4	5	4	3	5	4	5	4	3	4	2	4	4	4	4	5	5	4	4	5	4	5	4	5	4	4	5
2	4	3	2	4	4	4	5	5	5	4	5	5	5	4	5	5	3	3	4	4	2	4	5	5	4	3	4	2	2	4	2	3	3	3	4	4	5	4	3	5	5	5
2	4	3	5	3	5	5	5	4	5	5	5	5	4	5	4	4	5	5	4	5	5	3	2	2	3	4	5	3	5	4	5	3	3	5	2	3	4	4	3	5	3	4
1	2	2	2	4	3	4	5	5	4	5	3	4	3	4	4	4	5	4	5	4	5	4	5	4	5	5	5	4	4	3	3	4	4	4	4	4	4	4	4	5	4	4
2	3	1	5	4	5	3	5	5	5	5	5	4	4	5	4	3	3	2	2	4	4	4	4	4	4	5	3	5	4	5	5	5	5	3	4	4	5	5	5	5	5	4
2	3	1	3	2	2	3	3	1	2	3	3	3	3	2	2	1	1	1	2	3	4	4	2	2	3	2	1	2	3	2	1	3	1	1	1	2	1	1	2	3	2	1
2	3	1	3	4	4	5	2	4	2	4	3	4	4	4	3	3	3	5	5	4	4	5	3	4	2	3	5	3	4	4	4	3	4	2	4	3	5	4	4	4	5	5
1	3	2	5	3	5	3	5	5	3	5	5	3	4	5	5	4	4	4	5	5	5	5	5	5	4	5	4	4	5	5	5	5	4	5	5	4	4	5	5	5	4	4
2	1	2	4	4	4	3	3	4	4	5	4	3	4	4	5	5	5	5	4	5	5	3	3	4	4	5	4	4	3	4	5	4	5	4	5	5	3	5	4	4	4	4
2	3	2	2	3	3	2	5	3	3	4	5	3	5	4	4	5	5	5	4	5	3	4	4	4	4	4	5	5	4	5	5	4	5	5	2	2	2	4	4	5	3	3
2	1	2	5	5	4	4	5	5	4	4	5	5	4	4	4	5	3	5	5	2	2	2	5	4	3	4	3	3	4	4	5	5	5	5	2	3	4	2	4	4	4	4
2	5	1	3	3	4	2	1	3	3	2	3	3	1	3	3	2	2	2	2	1	3	1	4	3	4	5	1	1	1	2	1	1	2	2	4	3	5	5	3	4	4	4
2	2	3	4	5	5	5	4	4	3	4	4	4	4	5	5	5	4	5	4	4	4	5	3	2	2	2	4	4	5	5	3	5	5	5	4	2	2	2	4	4	4	4
2	2	2	4	4	5	5	4	5	3	3	4	3	4	3	4	5	5	5	4	3	5	4	4	3	5	5	3	5	4	5	3	4	5	5	5	4	4	5	5	4	4	3
1	3	1	1	2	2	2	1	1	1	2	2	3	5	4	3	5	5	5	3	3	5	4	1	3	2	2	3	3	3	4	4	5	4	3	4	4	5	4	3	4	4	4
2	4	2	4	4	4	5	4	5	4	5	5	4	5	5	4	4	5	5	5	5	5	5	4	5	4	4	4	4	5	5	4	5	4	5	4	4	3	2	5	4	5	3
2	4	3	3	5	5	5	5	3	4	4	5	4	5	5	4	5	4	5	4	4	5	5	2	2	4	2	2	4	4	5	3	4	5	4	5	4	4	5	5	4	5	3
2	2	1	2	1	3	2	5	3	3	4	4	3	2	3	3	3	1	3	1	5	5	5	2	4	4	4	4	3	2	2	1	1	2	3	4	5	5	4	3	5	3	5
2	5	1	2	2	2	1	4	4	3	5	3	1	3	2	2	3	3	2	1	4	4	3	2	3	4	4	3	4	5	3	1	2	1	2	4	4	4	3	4	3	5	3
2	5	2	5	5	5	4	5	4	4	5	4	4	4	2	4	5	4	5	5	3	4	5	2	3	3	3	4	4	4	4	3	3	5	5	4	4	4	5	5	4	4	5
2	1	2	4	5	4	5	4	3	4	3	5	4	4	4	2	5	3	5	3	3	3	1	2	3	3	2	4	5	5	5	4	4	3	4	4	2	4	4	4	4	5	4
2	1	2	4	5	5	5	5	3	4	5	3	5	4	5	5	4	3	5	5	5	4	5	2	3	3	2	3	3	4	5	5	3	3	3	5	5	3	5	5	4	5	5
2	2	2	5	5	4	4	5	4	4	4	4	4	4	3	5	4	4	4	3	2	2	3	2	4	4	2	3	3	3	4	4	5	5	5	5	5	5	5	3	2	3	2
2	1	2	4	5	4	4	4	3	5	4	5	5	4	5	4	4	4	4	4	3	5	4	4	4	3	2	4	3	4	4	3	4	4	5	4	4	4	4	4	4	4	5
1	2	2	4	4	5	5	2	1	3	2	3	2	2	2	4	3	3	5	4	3	4	5	3	3	1	1	2	1	1	4	3	5	5	3	4	4	5	5	2	3	2	4
1	3	1	5	4	4	5	4	4	3	2	4	5	4	4	4	5	3	3	4	5	5	5	3	4	2	4	4	3	2	5	5	5	5	4	5	4	4	5	5	4	3	5
2	4	2	3	3	4	4	2	4	2	3	4	3	2	1	3	3	4	4	3	3	4	5	3	3	3	2	2	2	2	2	1	3	3	1	4	2	4	4	5	3	4	4
2	4	2	5	4	4	4	5	4	3	3	4	4	4	2	4	4	4	5	4	3	4	4	5	3	5	4	4	4	4	5	4	5	4	5	5	5	5	5	4	4	4	4
2	4	1	5	5	3	4	3	2	3	2	2	5	4	5	5	3	2	3	3	3	3	2	2	2	4	2	2	3	1	3	1	1	1	1	3	1	2	1	3	5	4	4
2	3	1	3	2	4	2	4	4	5	5	3	5	5	4	5	4	3	2	2	5	5	3	5	4	3	4	5	5	5	4	4	5	5	4	3	3	4	4	5	4	4	5
2	1	3	1	2	3	1	3	4	2	3	3	3	2	4	2	2	2	2	2	3	3	3	2	2	1	3	2	3	1	3	5	5	4	3	3	2	3	2	1	2	2	3
2	3	3	4	3	4	3	4	3	2	4	3	3	5	5	5	5	4	5	4	5	4	4	5	4	5	5	4	4	5	2	2	4	2	2	5	4	4	5	4	4	3	5
2	4	1	2	3	1	2	2	3	3	1	2	5	3	3	5	1	3	1	1	4	3	5	4	5	5	4	4	4	5	4	4	4	5	3	3	4	4	3	3	3	4	4
2	3	1	3	4	4	4	5	5	3	5	4	5	5	3	5	3	5	4	4	3	4	2	5	4	4	4	4	4	3	3	4	5	4	5	4	4	4	3	4	4	5	5
1	1	1	4	4	3	5	4	5	3	4	5	4	2	3	4	5	4	5	4	4	5	4	5	3	4	4	5	4	5	3	4	3	5	5	4	2	4	2	5	5	5	4
2	5	2	3	3	5	3	3	4	3	3	3	3	3	5	4	4	4	4	3	5	5	3	1	1	2	2	1	1	3	4	5	3	5	5	4	4	3	4	3	4	5	4
2	1	1	5	5	5	4	5	4	4	4	4	5	5	4	4	5	4	5	4	4	5	4	4	3	5	5	3	3	2	4	3	2	4	2	5	4	5	4	3	5	4	4
2	1	1	3	4	5	3	3	2	2	4	4	5	4	5	5	4	5	5	5	5	5	4	5	4	5	5	5	5	4	2	3	4	4	3	5	3	4	5	5	3	4	5
2	1	3	4	5	3	4	3	3	5	4	4	3	2	4	2	4	4	5	3	2	1	1	5	4	4	5	2	2	2	3	3	2	1	2	4	5	5	3	4	5	4	4
2	1	3	4	3	2	2	4	2	4	2	2	4	5	4	4	5	4	4	4	5	4	5	4	5	4	3	4	3	5	4	5	3	5	4	5	5	4	3	4	4	3	5
2	2	1	5	5	3	5	4	3	5	5	5	4	4	4	5	5	5	4	5	4	5	5	3	3	2	4	4	4	4	5	5	4	4	4	5	4	4	5	4	3	3	2
2	5	2	4	4	5	5	4	4	5	3	4	5	4	4	3	4	4	5	4	3	2	3	4	5	5	4	3	3	3	4	4	5	4	3	3	5	5	5	5	4	4	4
2	4	1	4	4	4	4	4	5	3	5	5	5	4	5	5	4	5	5	4	4	3	4	2	3	2	3	2	3	4	4	5	5	4	4	4	2	4	4	3	2	4	2
2	5	1	4	5	3	4	4	5	4	5	4	5	5	5	4	4	5	4	5	5	3	5	3	2	4	2	4	4	4	3	5	5	4	5	4	5	4	4	3	2	2	2
2	5	2	4	4	4	2	3	2	4	2	2	4	5	4	3	5	4	4	5	5	5	5	4	4	4	5	3	3	2	4	4	4	5	4	3	4	3	3	5	4	4	5
2	5	2	5	3	5	5	2	4	2	4	3	4	4	4	4	4	4	5	4	4	5	5	5	4	5	3	4	5	5	4	5	5	3	5	5	5	4	5	3	3	5	4
2	1	3	5	5	5	4	5	3	5	5	3	3	4	5	5	4	3	4	5	3	4	4	4	5	5	5	5	5	4	5	4	3	5	4	5	5	4	4	4	4	3	3
2	2	1	5	5	5	4	5	4	4	4	4	5	4	4	4	3	5	4	4	4	5	4	4	4	3	4	5	4	5	4	5	5	4	4	4	4	3	5	2	4	2	3
2	3	1	2	2	3	4	4	4	5	4	5	4	4	2	3	2	3	3	4	3	5	5	5	4	5	3	3	3	4	4	4	4	4	4	4	4	5	5	4	4	4	4
1	3	2	4	3	5	4	5	5	4	5	4	4	4	4	5	4	5	5	4	3	4	4	4	2	3	3	4	5	4	5	5	4	4	4	2	4	2	2	4	5	5	4
2	3	3	4	4	4	5	3	3	2	4	4	4	5	4	4	5	4	5	4	3	4	5	4	4	4	3	3	5	5	4	4	4	5	5	5	5	5	5	4	4	4	5
2	4	1	4	4	4	4	2	3	3	3	4	5	4	5	4	4	5	3	4	4	4	4	4	5	4	4	4	3	4	4	4	3	4	5	4	4	5	4	4	5	3	4
2	1	3	4	5	5	4	2	2	3	4	3	5	5	5	5	4	5	4	5	5	5	3	4	5	4	5	4	5	5	4	4	5	4	5	4	4	4	3	5	5	4	4
2	1	2	3	2	4	3	3	5	5	4	4	5	5	3	3	4	5	5	4	3	4	3	5	4	5	5	5	4	4	5	5	5	5	5	4	5	5	3	5	4	4	4
1	2	2	4	4	5	5	4	2	3	2	3	3	4	4	5	5	4	4	5	4	4	5	5	4	5	4	4	5	4	5	4	3	4	4	5	5	4	4	4	3	5	5
2	2	2	1	3	1	1	4	4	5	4	4	3	3	3	1	3	1	2	2	1	1	2	4	5	3	5	2	3	3	3	2	1	1	1	4	3	4	5	2	4	2	3
2	3	3	4	4	4	5	3	5	3	4	5	4	3	3	2	4	4	4	4	5	5	4	5	4	4	3	5	5	4	5	5	3	5	5	4	5	4	5	4	2	4	3
1	5	3	4	3	5	5	5	5	5	3	4	5	3	4	4	4	5	4	5	3	4	5	4	4	4	4	5	5	4	4	4	4	5	5	2	4	2	3	4	5	3	5
2	4	3	4	3	5	5	4	5	4	5	4	5	5	5	5	4	5	4	3	2	3	3	4	4	5	4	4	4	4	4	4	5	5	5	3	4	3	4	2	2	2	4
2	5	3	2	2	4	2	5	5	5	4	4	5	4	4	4	4	4	4	4	2	2	4	5	5	5	5	4	5	4	3	4	2	2	2	3	4	4	4	5	5	4	5
1	1	2	5	5	5	3	3	3	3	4	3	4	3	4	4	4	5	4	4	5	5	5	5	4	5	4	5	4	4	3	5	5	4	4	5	3	5	4	3	3	3	3
1	1	2	4	4	5	4	3	4	4	3	2	3	4	4	5	5	4	5	5	4	5	5	5	4	5	4	5	4	5	3	3	3	3	2	4	5	4	5	4	4	3	5
1	3	2	4	4	5	5	5	5	4	4	4	4	5	4	4	4	4	3	2	2	2	4	2	3	2	2	4	3	2	4	3	5	4	5	5	5	4	4	4	5	4	5
2	3	2	5	4	5	5	2	4	4	2	3	5	5	5	4	2	2	2	3	4	4	4	5	4	4	5	5	5	5	5	4	4	5	5	4	3	2	4	2	4	2	4
2	3	2	5	5	3	3	2	3	1	1	3	3	2	2	4	3	5	3	4	3	2	1	1	3	3	3	3	5	3	2	3	3	1	1	3	3	3	4	3	3	1	3
2	4	2	3	2	2	1	2	2	1	3	2	4	3	5	4	1	2	3	1	3	1	2	3	2	3	3	2	3	1	2	1	1	3	2	3	1	2	1	3	1	3	2
1	4	3	4	5	5	4	4	4	5	5	4	5	3	3	3	2	2	2	4	4	3	2	3	3	3	2	2	1	3	3	4	3	4	5	2	2	2	1	3	1	3	3
1	4	3	5	5	5	5	3	3	5	4	4	5	5	5	5	4	5	5	5	4	5	4	4	3	5	5	4	3	4	4	4	5	3	4	5	4	5	5	5	4	4	5
2	5	2	4	2	4	4	4	4	5	5	5	3	4	3	3	5	5	4	4	5	5	4	5	4	5	5	4	5	5	5	4	5	5	5	5	4	5	5	5	5	4	5
2	1	1	5	4	5	4	5	4	5	5	5	4	4	4	5	4	3	4	3	5	5	5	5	5	4	5	4	5	5	5	5	4	5	4	4	4	4	5	4	4	4	4
1	5	1	2	4	2	3	4	5	5	5	4	4	5	4	4	5	4	5	4	4	5	4	5	5	3	5	3	3	4	5	5	4	5	5	5	4	5	4	5	4	5	4
2	2	1	2	2	3	3	1	1	2	3	1	4	3	3	4	2	3	4	4	2	2	1	4	4	5	5	2	3	2	3	3	3	4	4	5	3	5	3	3	3	4	3
1	2	1	5	5	4	5	5	5	4	5	3	4	4	3	2	4	3	3	4	3	3	2	5	5	5	4	3	4	4	4	4	5	4	4	3	4	5	4	4	3	4	4
2	5	2	4	4	2	4	3	4	4	4	4	4	4	3	3	5	5	5	5	4	4	4	5	5	5	3	5	4	3	5	5	5	5	5	5	4	5	4	5	5	4	5
2	4	1	4	3	4	5	3	3	1	1	2	3	4	3	4	1	1	3	2	3	2	1	3	2	2	1	4	5	4	1	3	3	1	3	2	2	3	2	3	1	2	3
1	3	1	4	4	4	2	5	4	5	5	5	5	5	3	4	4	4	3	4	5	5	5	5	5	3	4	4	5	4	4	5	5	3	5	4	3	5	4	3	2	3	2
2	3	2	3	4	5	3	2	3	4	2	2	4	5	3	4	4	4	5	5	4	4	2	5	4	3	4	4	3	4	3	4	4	3	3	2	2	3	4	5	5	5	4
2	3	3	5	4	3	3	4	3	5	5	5	5	3	5	5	4	3	4	4	4	5	3	4	3	5	5	3	4	2	5	4	4	5	4	5	5	5	4	3	4	2	4
2	3	1	3	5	4	4	4	4	5	5	5	4	5	5	3	5	4	3	4	3	5	5	5	5	5	4	4	4	5	5	5	4	4	5	5	5	5	4	4	5	4	5
1	2	3	5	4	5	5	2	1	2	3	2	5	5	5	5	4	3	3	5	4	4	4	2	3	1	3	1	3	3	3	2	2	1	3	2	2	4	4	1	2	2	1
1	1	2	3	3	2	2	3	4	4	4	5	3	5	3	4	3	4	5	4	5	4	4	4	4	4	4	3	1	1	3	1	3	2	2	1	1	1	2	4	5	4	4
2	5	1	4	4	4	5	5	3	4	5	4	3	5	4	5	4	4	5	3	4	3	5	3	3	3	3	2	3	2	2	3	2	3	2	3	2	4	4	4	4	5	4
1	5	2	4	4	4	4	3	4	5	5	5	5	5	3	4	4	3	4	4	4	2	4	5	4	5	4	4	4	5	4	4	2	3	4	3	4	5	5	5	5	4	4
2	4	3	4	5	5	4	5	4	3	5	3	2	4	3	4	4	5	5	5	2	4	2	2	2	2	2	5	4	3	3	3	4	5	3	4	5	3	5	5	4	5	4
2	4	2	5	5	5	5	5	5	5	5	4	4	4	5	5	5	4	5	5	4	5	5	5	5	3	4	5	5	5	4	2	4	2	4	5	4	5	5	2	2	4	4
2	1	3	5	4	4	4	4	5	3	5	5	4	4	5	3	2	3	3	4	3	2	3	3	3	4	2	4	5	5	5	5	5	4	4	4	2	4	3	4	4	3	4
2	3	3	4	5	5	4	5	4	3	5	4	3	2	2	4	3	3	4	4	4	4	5	4	5	5	4	4	4	3	4	5	5	4	5	2	2	4	2	5	5	5	3
2	3	3	5	4	4	4	5	4	5	4	5	3	3	2	4	4	2	2	2	4	5	5	4	4	5	4	5	5	3	3	2	3	4	3	3	4	4	5	4	5	5	5
2	5	1	2	2	1	2	3	2	1	1	2	5	4	3	4	1	1	1	2	2	2	4	1	2	1	1	4	5	5	3	1	2	2	1	3	1	1	1	3	2	2	1
2	1	1	4	4	5	5	3	5	5	4	4	4	5	4	4	4	3	5	4	3	2	2	4	3	4	5	2	3	4	5	5	5	4	5	5	5	5	4	5	4	4	4
2	1	1	4	4	5	5	4	5	5	5	4	4	4	4	3	4	2	2	3	3	4	3	4	4	4	4	2	3	3	3	3	4	3	4	4	4	3	3	5	4	5	5
2	4	3	5	5	4	4	5	5	4	3	4	4	3	2	4	5	4	3	5	3	3	3	3	3	4	4	4	5	5	5	4	4	3	5	4	5	5	5	4	4	5	5
2	5	1	3	4	5	5	5	4	5	4	5	4	4	4	3	5	4	4	5	4	5	4	4	2	2	2	4	5	5	4	4	5	5	5	5	3	5	5	3	5	4	4
2	3	3	5	5	4	5	5	4	5	5	3	4	4	5	5	3	3	3	4	3	3	5	3	5	3	4	5	4	4	4	2	4	3	3	4	4	4	5	3	4	4	2
2	3	2	3	2	2	2	2	3	3	3	1	5	5	4	4	5	3	5	5	3	3	3	4	5	3	3	5	3	5	3	1	1	2	3	2	3	2	1	3	1	1	2
2	3	1	4	4	5	5	4	4	5	4	4	4	2	4	3	4	5	4	5	5	4	4	5	5	4	5	4	4	5	5	5	5	4	4	4	4	4	5	4	4	5	4
2	2	2	5	4	4	3	3	2	2	4	3	4	3	3	3	5	4	5	5	3	5	4	2	4	4	3	5	5	5	5	5	4	4	5	4	5	5	5	4	5	3	5
2	4	1	3	5	5	5	3	5	5	5	4	5	4	5	4	4	4	5	3	4	5	5	4	4	5	5	5	4	4	4	3	2	3	4	4	3	4	4	4	4	5	3
2	2	2	4	4	5	4	3	3	5	5	5	3	3	5	5	5	4	4	5	5	4	4	4	5	4	5	4	5	4	5	4	5	3	3	4	3	4	5	4	5	4	5
1	2	1	5	5	5	5	2	4	4	4	3	4	4	4	4	3	4	4	2	4	5	4	5	4	4	5	3	5	4	5	5	5	5	5	4	5	5	4	4	4	4	5
2	3	2	4	4	2	4	5	3	4	4	5	4	4	4	4	4	5	5	5	5	4	5	5	5	4	4	3	5	5	4	4	5	4	3	4	5	5	4	4	4	3	5
2	1	1	4	5	5	4	5	4	5	5	5	3	4	2	3	3	4	3	2	5	4	4	5	5	5	4	4	4	5	5	4	4	5	4	4	3	4	5	4	5	5	4
2	5	1	4	5	4	5	4	5	4	3	4	5	3	3	3	4	4	5	5	2	3	4	3	4	5	5	5	4	5	4	5	4	5	5	5	3	3	4	3	4	4	4
2	4	2	5	5	4	5	4	4	4	5	4	4	2	4	2	4	5	4	4	5	4	5	3	5	4	3	3	4	4	4	3	3	3	4	5	4	5	4	4	4	3	4
1	2	1	5	4	4	5	3	4	5	3	5	4	5	5	5	5	4	3	5	5	5	5	4	4	5	5	5	5	4	2	4	4	2	4	4	5	5	4	3	4	4	5
1	4	3	5	5	5	4	5	3	4	5	4	4	3	2	4	4	5	5	3	4	4	5	3	2	3	2	5	5	4	4	4	5	4	5	4	5	4	4	5	5	3	3
2	4	1	3	4	3	3	5	4	4	4	5	5	4	4	4	3	5	5	4	3	3	2	5	4	5	5	5	3	5	4	4	5	5	5	3	4	3	2	3	5	4	4
1	4	2	4	5	3	5	5	5	5	4	5	4	4	3	4	5	5	5	5	3	4	2	5	4	4	4	3	4	2	3	2	3	4	4	3	5	4	5	4	4	4	3
2	4	1	5	4	4	3	5	4	3	5	4	5	5	5	5	4	5	5	4	4	5	5	5	4	4	5	4	5	5	4	5	5	3	4	4	4	5	3	5	5	4	4
2	2	1	4	3	3	4	5	4	5	5	5	4	3	2	4	5	4	4	4	5	5	3	4	4	4	4	5	4	5	2	2	3	2	4	3	3	4	4	5	4	4	5
2	2	2	5	4	3	5	4	5	3	3	4	4	4	4	4	4	3	5	4	4	4	5	4	5	5	3	4	4	5	5	5	4	5	5	5	4	5	5	2	4	2	4
2	4	2	2	2	4	4	4	5	4	3	4	4	5	5	4	5	4	5	5	5	5	4	4	3	4	4	4	5	5	5	4	5	3	3	5	4	5	5	5	4	4	4
1	5	1	4	5	4	5	2	2	4	3	2	5	4	3	5	5	4	4	4	3	4	4	4	4	2	2	3	5	5	5	5	5	5	5	5	5	5	5	5	4	5	5
2	3	2	4	5	3	5	4	3	4	5	5	3	3	4	4	4	3	4	4	5	5	4	3	4	2	2	3	4	2	4	4	2	4	4	5	3	4	5	3	5	5	5
2	2	2	5	5	5	5	5	3	3	4	5	4	5	5	4	4	4	3	3	4	4	5	2	4	4	3	5	4	4	3	3	5	4	4	3	5	4	3	4	5	4	5
1	3	1	4	3	3	2	4	3	4	5	5	4	5	5	5	3	4	5	4	5	5	4	4	4	3	2	4	3	4	4	4	4	4	5	5	4	4	4	4	5	4	5
